# Supplementary material for: Promoter architecture of Drosophila genes regulated by Myocyte enhancer factor-2
Source: PLoS One. 2022 Jul 21;17(7):e0271554. doi: 10.1371/journal.pone.0271554 (PMC9302807; doi:10.1371/journal.pone.0271554)
Supplement: S1 File — (FASTA) [file pone.0271554.s001.fasta]

>FBtr0071519|FBgn0000044 2R_20943821_20944221_+
ATTTTTAGGCGGATCGGCCGGTGGGCAGCATTATCGCATCCATGAGCATATTTCCTCGCTGTGTGTATTCGTTTGAGTATTTCTTTTGCCATTGGTATgggggcgtggcgggggcggtggcggcggggggcatggcgacggcgCTTCTTGGACGAGATGGCATTTCGGCGGCGGTATAAAATCCGAGTACCAACGCGGCGATACTTTAGTCAGTCAGTTGTGTTCCAAGCCGTACACACCGTAACTCTTGATTTAATTCACCCGTGGTGCCGTaaaaaaaacaaaactaaaacaaaaTGTGTGACGATGAAGTTGCTGCTCTGGTCGTTGACAATGGTGCGTATTCCCCATCGAACGGATTATCGTCTTGGCTTTTGCTAAAAGAGaaaaaaaaGAAAGAG
>FBtr0071562|FBgn0011674 2R_20835828_20836228_-
TAATTTTCAGTACCTTAAGACACATAATTCAAAGTATGCACTCAATTAAAACATTGTATTAGATATCCTTAGCTAGAAAGTAGTCAAGCTGCCAGCACTGCCTACCTTACTCACCCAGGTAATTTGACTCCGACTCTCCGGCTTACTGCTCTCCCACCCCGGGAATTAGAAGTCTGAGTCGAAGTCGCCAACTGTAGCCGCTCATTCGATTCCCAGCAGTCGAAGCACGCAGACGCAACCGCTGCGATCGTCGCGAGATATTTGTGTTCGATCATTGTTTTCGTATCGTTCGGGTTAACCACGTTCGTTGAGTGTCGTGTCGACTTGTGTTTACCGTTGTGCAGTGTTAAACTATTTACGCTTTGTCTTGTGGGTGCAGCACCCCCACCACCCAGCCACCC
>FBtr0071616|FBgn0034614 2R_21295388_21295788_-
GAAAAAACTGGCGGCTAGTTGGTGACCCACTATTGCCATTTAACTATTATTTGCTTATTTTATTCCGCGAGCAACGAGCGAAATTCGCAGCTCCTTCATGTGTTATTTCAGCGCTGCCACCGGGCCGAAACTGTTCTGGCGTGTCTGCAGCCCTGGTGGCGTTACCAGACTACTTACCATCCCGAATCTCCTAAATAAACCAAAACGCCTGTTACAGCGCCAAAAGTCGCGACATCTTAATTAAAAACATTAATAAAATTGTTAAAATGTCCAGCAGCAAACTAAGTCCCCGGGAATCTGGAGCCTATATCGTAGAAAATGCCAAGCATGTTCGTATTCTGCCTGCAGGCATTGAGAAACTGACCCAGGAAATCGTAAAAGGCCTAATAGAAAAACGCATT
>FBtr0071902|FBgn0034793 2R_22886198_22886598_+
ATATATCTAAACTGCCTCTCCGTACAGTCAACGCTGCTGATAGTGTTGCTAAACTTACATAAATATATAAAATTTTGTATAAATAAAATGAATGATAATCAGCGCAAACTTTGCATTCTATAAAATGTGATTTGTTTACTACTAAGATCAAATGAAAGTCTATTCCAAATTTTACTTATATTGACAACAAATTCCATTGTATCAACTGTAAATGAATGTTGTCTTTGTTATTTAGTTTTAACTTCTTAAAGAAAAAGGTTTTTAACCAGTTTAGGATAGACAAAGAGTCCCTATCGCAACCATCGTGCATAGATCGACCATCACTAGTTCTGGAGATGTGCAGAAGTCACTGGCCCGTTTCGCCGGCGACCAGGGTTGGCAAATCGGCTGCGCCGGTAGTT
>FBtr0071922|FBgn0005631 2R_22700770_22701170_-
TATCTTAAAACATAGTTGGTATATCTTTCGATTTCAATTTCAATACAATAGAAATCAATTAAAGATTCAAATAGTTACTTTACGCGGCGCTACCAGATCAACTGATAAATATGTCCTCTGGTATTTTCGAGTATTCCTTTTCGGTACACCCCAAAATATATCGATATATCGATTCCGGGCGTTGCGCTCTCAAATTTCCACAGACACGACCCACGTCCAATTGTGAGTTTTCGCTGCGCCGTGAATCGCACTAAAGAGCAGGAAAATAGTTAATTTCCAACAGTTAAATTGGAGTAAGTTTGCACCCAAGAAAGTACGATCCAACCGCGAAGCTTCCATTTGAAGTAGATACTCGTTTTCGGATATTACAAAGTGCAGCTGCTGCGGATGTAAAGCAAATA
>FBtr0071953|FBgn0003900 2R_23045908_23046308_+
TCTCAATCCCCTTTTTGAATCAACAAGTAAAATATTTCAAAAATTGCCGACAATTCCCCTCGTATTCCCCGTCCCGCATCCCAACACGCATACTTCCCAGGCATTTTCCCAAATCGAGAGAAAACCCAAAGAATAACCCAAGAGAAACAGAAAAATCCAGAGCGTCGAGTCAAGGCTCTCTTCAATTTAGCTTTGAATTTGCTGTATTTTCGTTTTGCAGCCGCCGCTGCCGCTCGAGAAAATCGAAATCCCCCGCCGCCTGACGTCATACCTGCCGATGCCGCAGCTTCCGCCATTGAGTGGGAGCGGGATGGCAAGACAAGCGAGCGAGCGGGACGACGATAGAGCGGCGGCAGCGAATGGCCGTCGAGCAGCCGCAAAATGTCAATTTGAGCAATGGC
>FBtr0072157|FBgn0005612 2R_23978899_23979299_+
CAGCAGAGCCATATATATGTATGTATGTGCAAGGCATATATGCATAATTACATACAGCGCAGTACATGGGGCTGCATAAGaaacaagtacaacaaaatcacaaatacacaaatgtacaacaaaataaaaacgtaaaatCTTTTGCGTAGTTTATTCGCTCGCGTCGCGCTCGTTTCTTCACTTACTCCACTCCAGCCGTCAATTTCGATTCCACTTCCAATCCAAACCCAACTCGCATTCGTATCTCATCGCTTCGGTTTCGTTGCGCTGCGCCGAGagtttcgttttcagtgcttcttcagttcacagttcagttcagttcagttcggtgtggattcagttGGATTCGAATCGATGTTTAGTGTAGATTGGCCAGGACACGGAGAACAAATAAGTCCCTC
>FBtr0072158|FBgn0005612 2R_23979695_23980095_+
TATAAATTAATAAAATTTACCAAGTGCGAGAGTGAGGGAGCGACACGCACACCTATGCACGCTCATTACACGGACGAGGCGAACGTGAGTCTTGGAATATTGcaaacaacaccaacaacaacaagaacaacaacaaaaccaaaagcgaaacagcaaaaaataaataaataacGAGGAACCAGTTTCACCTTGAGGAGCAATACCTAGTGCACACTCACACTCGCACTCGCATTCACACAAATGAAACAGCCCGATCTTACTCTTACTGCGAGTACGGACACATAGTGCACATATAGTGCATATAGTGCACAGCACAGAGCACAGAGTAGACATAGTGACCACCACATAATTTCGTGATAAAGCCACAGAGAATCGGAGCGCTCCGCCTTATCGGCAACCCA
>FBtr0072270|FBgn0003888 2R_24305681_24306081_+
GTTTTAAGCTCGATAACTCCGCATTGGCCCCACTGTGCGCACTGTGGCTGTTTGCGTATCTGTGTGCGTGTCGGTGTGCCGGTGCCTCGGTGTGTGAGTGCGATCGGCCGTCTCGCTCTGGCCGCAGCGTCGGCACTCGAGTCGCAGTCGACTCAAAGTCACCAGAACATCGTCGACGGACTCGAGTTTTGTTCCGCCGATCAGTTGTGTCTTGTGCGTTGTGCGGTGAAGTTGCGCCTTCGTTCTGAAACCTAATAAGCTGAGAATCAGAACCTCTGGACATCTGAACGTCTGAAAATCCAGCAGCAGCTACTCGGACCGTGCGGTGCATCCTTCTCCAGACTGAGACTAAGATCCGATTCCAGCCTTAGCCTTCGACCCCACAAATCGCCGCTTTCAAG
>FBtr0072411|FBgn0035083 2R_24942213_24942613_-
GATGAAATTGGATATATACCATAATTATTATTTAAGAATTGCTTTTCCACGTAGTGTCGACTAATACTTTCATATGCAATATATTTATATAAGTTGAACCAATAACACGTTGTGACTTTGCTCCACTGTGCCAGAAGCAATAACAACAACAACAGTGGCAGGCGGCAGCACCGTGTCCGCCGACGTTGTTCTCCATCACGATTTAGTTGGAGTTTTGCTGGCCATCGGCGCGGTTGTATCTCTGCTGGAGCTCGTGCACACTATCCTATCCAATCCCGAAGAGCTCTCTCGCCTTTGCTTAGTGCAGCAATTTGCAATTTTAATTATCTGCAGGCGGTTCGACAAGAAAATGGGCCAAGCAAAGGTAAGCTGATTAAGAGTGCAGCACAATGTGAAGCCCA
>FBtr0072449|FBgn0001325 2R_25226411_25226811_+
GTACCCAGTTTTTACTTTACCTGCTCAGGCTTGGGGATCGTTTTTCGCTTTCGCCGTGATGATTTCCCTTCCTGTCTGCACCCTTATTTGCGTGCGTGTGAGCGGGAGAGCCAATTGAGTCCCGGCGTGTGTGCGTACGAGGGTGAGTGAGAATCTTTCGCCGAGACAGAGCGTACTTATAGTTAGCTCACGCAGCGAATTTGTATCAGTCGTGATTTGGCTCTGTCAGCGAAAGGAACAACCATTTGTTGTGCCACACACAACCGCGAGTAATATAATCGAATCAAATTTCAACTACCTCATTTTGCTAAATCGGTAAACTTTTATAAAAGACAATTTTTGTGAAATCTCTCTACCTCAAAGTACAAAAGTGTGTACAAAAATTATTCATATCCCTGAAA
>FBtr0072459|FBgn0004919 2R_25084147_25084547_-
TTAGTTTCAATTGCGAATGATTCAAAATTCTCTTGTTCTCTTTGTACATTTTAGAGAGACGCCAAATTGTTCCGTTTCCACTGTATTTCACTGAAGTAAACGTGAAACGGCCGGGTTCTAGTTTGCCTGTCGAATCGAATTGGAATGGAATTGGCATTGTTTTAACAGCAGGCAGCGCTCTTATTTTTTCACTGCGCTGAATCAGTCTTTTTCCGTACCTGCATCGAATCGGATATCCGACTGGTATATTAACGCTCCGAGTGGCGCGTATCGCGGATCTGTTCTAATTGCATTTTTGACTCGTTAGTCAGTTGTTTAGTCAATGAATAGTTGAGCCGCAACCAGCTCAGCTGCAGCCTGACAAAGTAATATCTAAAGAAAACTGCGTTTCAGCCAGTGCC
>FBtr0072563|FBgn0035144 3L_589074_589474_-
CTAAATGGAAATAACAGAAACTGCAATACTAATACAGTTGGGGTGCATAATACAGAAGTGTAAGGCTATTTTTCTCAGTGTACGAAAATGTAGGAGAGGATGGGAGACCGAGACCGCGAGGTGGACGCCGCCGGAGGCAGAAGAATCGCCGCGGCGGCAGCGGTCGCAAGATGTAAAAACTGTAAGTGGTCTGGCGAAGAACGCTCAGTTCTTCCTGGGATCTCGCTGCGTTCGCTCGCCTTCACGGATGCGCAATCCGTCCGTGCGACTAATAAATCCGTTTGACACTTATCGAGATTCAGTGCGATCCCCAAAATCAGcatcaccaatcacccatcacccatcacccGTTGCCATCGCGGACTCTTGGCGGGTGATGAGATTCGTGGAATTTGCGCTCC
>FBtr0073192|FBgn0004895 3L_4018720_4019120_+
TTTCCCCTCTCTGAGAACTTACGCATGTGTGGATCTTTTGGTGAGGGTGTTTGCATATCCCTATATTTATAGACCAATGCGCTGCTCTCCCCCAAAAACACACACCCATAAGATTGGGATGAGGCATTACAAGTGATCTGCGTATCCGAGTTCATTCATTAGTCGATCGGACTTCTTGGCTGACGCAACACATGGTCCACAGTCGCGCTCGAATCGCCCACAAAATCGGAAGTAACAGCTAACCGGAAAACAGGACAAAAATCCTAAATATCTAACAAGTTAATGTGAAGTGATATTCGAAACAAAGTTCCCGAAAGATACATAAAGAGTATAAAAGAACTTTGAATCAAGTTACTGGGATTTCGTTTTGAAAAATGTTACCCTCTTGCTATGCCAATGGA
>FBtr0073851|FBgn0004169 X_13602306_13602706_-
GAACACAGCCAACACAGGCAGGCGCACCCACCACCACCCACTTGTTGCCACATCGGCCAGCGATATGTGGCATATAGCGCTGGCCTGCTCGCACACATGGCCAGCTATTGGCTATATAGAAAGGCGATCGGTGTGTGCGTGGAAATGGCTTTTCCGCGAACGCGACGAAAAATTCTTTAACATAACGTGTAGCAGCGCTTTTCATCGTCAGTTTGGTTAGTCGAACCGCAGCATTCGCTCCTACGACGTCAGCTGCTCGGACTTCAATTCAATTTGTTTTTCTCCCTAAGTAAGtttttttttttCTGTTTCTGCTCTACTGCTGCTTCACATCTCCTTCAAATGCTGCATCACCaaaaaaataaaaagaaaatataaaataaacttgtgtgcctaaaaac
>FBtr0073852|FBgn0004169 X_13602378_13602778_-
ACGGCGGCTGTGTGCGTGTACAAGTTTATGTTTCAGCTGCAGCCCACCTGAAAAATTCACCCAAAACACATCGAACACAGCCAACACAGGCAGGCGCACCCACCACCACCCACTTGTTGCCACATCGGCCAGCGATATGTGGCATATAGCGCTGGCCTGCTCGCACACATGGCCAGCTATTGGCTATATAGAAAGGCGATCGGTGTGTGCGTGGAAATGGCTTTTCCGCGAACGCGACGAAAAATTCTTTAACATAACGTGTAGCAGCGCTTTTCATCGTCAGTTTGGTTAGTCGAACCGCAGCATTCGCTCCTACGACGTCAGCTGCTCGGACTTCAATTCAATTTGTTTTTCTCCCTAAGTAAGtttttttttttCTGTTTCTGCTCTACTGCTGCTTC
>FBtr0073853|FBgn0004169 X_13599580_13599980_-
AGTAAACAGATAACTTAAGTAAAGTAGCAAAGTTGAAGAGAAGTATTCGATGGTCTCGTTTGAACCCTTGTTGTTATACGTACTAACTAATTCAACGATCAGATTTTTGTGGATTCTTGTAAGAGAACTTTTTGTAATCACATTTACCAGTGGCACCTATTTTGATCTGTACTCCTTTCTATCTATTTCCACGCATTGTCATCCCTGAACCCGAACCGAAAAACCGACCACGATCCCAAAAACCTCCACAACCACAACCCATGAATCTGTTCGAACAACCGCTAATGTTGTCGTTTCGTTTCTTTTGAaatcaacaactaataacaatcaacaactattcaacaacaaccacacgacaattcaacaacaaatcaacaatATCACCTCTGCACCCGTGTGCC
>FBtr0073940|FBgn0015774 X_14749176_14749576_-
ACACATTAAAAATAAACTAATAGAATATACATGTAATTTAATATTTTTGAATAAGAGTTAAATGAACTTTCTTTCGAGAATTTCCAGCATCATCTTGTGACATTCAGTCTGCATCAATGTTGCGGCAGCTAAAATGTTGCCAAGCAGCATCATCAAATGTTGCCCTCTCTCTGgcaaaccaaaagcaaagcaaagcaaacgcaaaCAGTTTCGACCGAGCGTTTGCCAGGTGAACAACATTGAGCGGCGCAAGCGAgcgatttcgaagcgattccgaggcgttttcgaggcgGTACGAAATCGAATTCAACCGAAGTGCGCGTCGGGCCTTCGTTGTTGTAttttttttttCAGTTACACTCTGTTGTTTGAGAGTGCGAGAGTGAGCGAAATAGAGAACG
>FBtr0073942|FBgn0015773 X_14653634_14654034_-
gagagagagagagCGGTTTGTTGTTGTTGTGGCAGCGCAGCATCAGCAACATAATGGAGCAACATGTTGCGGGCAGCGATCTCAAGCGCGGTCACCACAAACTcacacacacacacaGTCACCCACACGCATACACGCACGTGCAGACGACACCTCGCGGgaaaccgaaaaaccgaaaaaacgagcgacgaacgaaaacgaacACACAGTCGCCTGTGGACAAGCAGCCCGACTTGACGTTACGAACCGAACGCCGCCGAACGAACGGCGATTTGAACGACGCGATTTGAGATTTTGTATTGGAGATTTGCGATTTGCGAATTCGAGTGGCTGGAGTTTTGAGACGCGACGCGCGCTTCAAAAACGCCTGCGCAAACAGCTGCCAAAGCGGCGATTTCGAA
>FBtr0073965|FBgn0030611 X_15085627_15086027_-
aaaTAGAACTGAACTGCACTTATAAATAATTATAAACCCCTTCTAAATATATTTATTGCATTCACAATACACGAATATTTTTATTTCTTCAGTAAATATTAAATTATGAAAATATATTTAAATCATCATTGCTAAAGTGCCCACCACTAGGGATCCAGCTGATCGTACATAACATGTGCTTGCACGTGTTAACCAACACTAGAACTAACAACGTGATAAACAATAGCACACGTAAAAATGGTAAGTGCGCGGTTAATACATCGCAATTTATCTCTAAAACTAAAGTTTCCACAACTTAAAATCCCAGACGAATCTGCGCAAGGAACTGGAGAAATGCAAGCACCCCAACAGCCGGAAAACCAAGGCGCTGGGCAAGAAGGCACGTCGCCAAAACAACAAGC
>FBtr0074268|FBgn0030745 X_16385078_16385478_+
TGCCTTTATCCCTGCTATGGACAATTTACTTAAGTGTCTTGACATCGATATTAGAAGCCAAAGTAATAGCTATATATTATTTGATTTATTCCATTAACAATATTATATATTACCAACACGAAATAAGTGGTTGATGAAGGGCATTTTTGAGTGGCTTTTGGTGGGATTTTGAAACGCGAACGGTCACACCTGACACAAATTGTTTAGCTTCGCGGAGCTTTTATCTGTTTGTTTACGTTTAGCCGCAATCCAATTATTTATGTAAGCAGCCAACAAGTGTAAATAATAATATCCCAATAATAGCCCCAAATGATCAACATAAGCCACAGCAGTTTATCCCATCTTATGATTACTCTGTGTGTAAATCGGTGGAAAAATAAGTGCACCATAGGGCGGGCAAT
>FBtr0074270|FBgn0030745 X_16385278_16385678_+
TGTTTAGCTTCGCGGAGCTTTTATCTGTTTGTTTACGTTTAGCCGCAATCCAATTATTTATGTAAGCAGCCAACAAGTGTAAATAATAATATCCCAATAATAGCCCCAAATGATCAACATAAGCCACAGCAGTTTATCCCATCTTATGATTACTCTGTGTGTAAATCGGTGGAAAAATAAGTGCACCATAGGGCGGGCAATCAGTTTCCGTTGAGTTTTGAAAGAGCCGTCAGAATGCGATAATGGCGCTCTGCTCGCGAGAGTTTCGGTTCTCTAGAAAGTCGGACATTCTAATAATATATCAGGTTCTCGAGAGCAGCCCCCATACAATATAGTATAATATCTGGCCCAGTCTCCCAGTGTTCGTGCTGCACTCTGCTATCCATTATCCGTTTGCTCGC
>FBtr0074336|FBgn0030796 X_16811499_16811899_+
TTGGCCGGCCCACGTGGGTGGATTTGGATTCGGATCTGTATTTAGCTGCGGCCGTAGCTATGAggtggcatggaatggggatggtgatgccgatggtgatggtgatggtaatgttaatgggaaatggggCCGGACTCTGCCTCTGCCGGCGTCGCAGCGGCCGCATCTCCGGACGGCATCTCCGGCGGAAAGTGAGAATTCAGTCGGAAAGTGAACGCCGCGAACGCCGCCGCCTCCAAAAATTGTCGCGCCAAGTAGTAAACCCAACTTTCAATCTATTCTAGATTCAACTGCCAAATCATATAATTCCAATTGAAAACCAACCAAAGTTTAATTCAAGGAAATCCCACCGCGCCCCGTGTTCATAATTAttttttttGTTGAAATTTTTTACTGTGCGT
>FBtr0074337|FBgn0030796 X_16816679_16817079_+
CCAAAGTTTTGTGCATTTGTTACTATAGAATAAATTCCTTATCAGTTTTGATTACCTTCAAAAGGCAGTTTTGCTAGTACTACAAACTCACAACTGTGAGTGCAATTGTCGGGAATCAAGCCAGATGGGCATCGCTCGCTCTGCCGCCGTCGCTGCAAAACGCTGCGCCAGCGTCGTCGTCATCGTTAGCGGCCGTTCTTAATTCAGTTGACCAACAGACGCAGACGACGTCGCAGACGCGACACGCGACTAAAAAATATTGCTAAAAAGAAGTTAAATATATAATTGAAAATTATAGAATTCCCACACAGTTATATATAGCTGCGGTATATATTTGCGTAGGATACTACGCGTGCATTCGTTACTCAACTCCGCAATTTTTTGAGTATAAATCaaaaaaa
>FBtr0074357|FBgn0001250 X_16783234_16783634_-
GACCATCTTTAAAGTATATTAAAATTGAAAGACATAAATATTCCTTATGCACTATGTAACTATTCTAGTTCAATATTATACACTTAAGTTGATCGTTCTCAACAGCGCGTCGCGCTCACTTTTGAATCGCCCAACGATCTGGCATCCCTGCGTGAAATTTGAAATTGTATCTGAGGAATTGCTAGCCATCTGAGTGCTGCATTCGGTGGCGTGAAGCGAAAGTTGCCTGGTGTAAAGTGCGGAGCGCTCGCGTTCGAAACGGAAATTCAACGGGCGCCAGTTTTGATTCAAATTCGCGTATGCAAATGCAATCGATGGTAATTGAACGGCGAAACATTTATATTTGCGTGTTATCTGATACATATATCCAGCCATCGAAAATGTTTACCGGAGTTTCGAGG
>FBtr0074406|FBgn0002590 X_17148064_17148464_-
TTTCTATGAAGTACATATAAATGTGCAACTCAAGTAGCAAACGCGTTCGAAAAAGTGATTAAGTCGAGGAATAATCCCCACTCATGGCCGCCTATCTCCGTTCGATAGTTCACTTGTTGCGCAGCCCTGGCAGCCGGAATGCAACCGTGTGCGTGTCGGCGGAAGCGGACTCTCTGGCGTTGCTGCACACTGCCGTAACATGTTCTTTTTCAGGCGTTTGCCTTTGCGCTGACATCGTATCTCGATTTCTTCTGTGACAAAGTAAGGGATTTTCAACGTTTAATTGTGTGGATTGTGGCCAGAGGATGGCCAAAAGACGGCTAAACGCTGGCAACTAGTGTGGATACTAAGGGTTTTGTGAATTTACTGCGGCAAACTGCGGAATATTGCCATTTCCACCG
>FBtr0074475|FBgn0030864 X_17709453_17709853_-
CAACATTATGGAACTGGATTCTATTTCTTATAATTCGTAGTTAATTGGAATTTATAAGGAGCAATTTGAATGCCAACGACTAAATATTTAGTACTGCACGCCGGTCCACTATTCAGTGTGACCAGTCGCACAGCGCCCTAGAACAGCAGGCGTGTGTTTTGTTTTTCAGTTACTTCAGACGGAAGTTTATAAGCTATTACTTAGTAGAGTTTGAGTGCTCTACAAGGCAGTAACAAGAACATTGCGCTTAGCATCTATTTTGCGATTAATTCCAGTCAAAAGAGACGCCACGGTCACTCTATCGCCTAGGACCAAACACAACACCAACACTGTTGCATTCCATTTACAGTTTAAACGGTGTTTTGTGCGCGTCGCTTTAATTTTGGTTTAATTGAATTTTA
>FBtr0074549|FBgn0030900 X_18209227_18209627_+
ATGTCCCATAAAGCGGGAGTTTCGAGTTTGGCGCGCAATGTGCCGCACCAGCAAACGAACAAAAGaaaaaaaaaaaaaaaaaaCACAGCCAGTAACACATGGGCCCACGAGTTATGTTTTATTTTTAATCCCACAAAGAGTCGATCTCCAAAACAAACCCGCAGAGAGCACATATAAAGAGACTCGGTGGACGAGTGGTTCGAAACAGTCTTCCGCCGCAGCTCGACGCGCTCGCATATCGGGAATATATAGATCGGAGATATCGCAGGACCCACAGCAGAGCAGAGCCGCAGAGCCACCAACCTCGATGGGCGTCATCTACAAGATACTGAAGCAGCAACGCAGCATGGATCTCAGCCTGAGCTCGGCCACCAGGTGCAAGGTGCAGGCGGCCATCAAGC
>FBtr0074553|FBgn0030914 X_18358681_18359081_+
GTTCTGCATCCTTACTTCGTTATAATACCCCAAAAATAACATATGTGTGTAAAATATTAAGTACAAGCTCAGTCCGATATACCCAACTGCACGAACAGGGTATGCTTAGACGAATTGCTCTCTTCAGCAGAAGGCGCTCCCATGATCTACGAAAATAGACGAATATGTATGTAGACTAGACAGCTGAAGAAGGAACTCGCTCAGTAGTCAGCTGCTTTTAGAATGGATCTGTTGTTTCTCAGCCGGCGAATTTTCCTGGGCGATGGCAGCCAAAACGCCCTGATCCATGGCGGCATCATCGTGGATACAGAGGGCATTATACGCAGGGGTAAACTTACATTTAGTCCATACTCTGTTTTTAACACCTGTATAACATCTACTTAGTGCTACGTTCACCGCAG
>FBtr0074617|FBgn0030941 X_18634708_18635108_-
CGTGTTCTATATAAAAATAAATTTTTACTAAATAAATATTATCACTTATTTGTTACATACCTTCGATGCTTATATACTCCCTTTTCTAGGACAGAAGTGCGTGACACGCTTCAACTAAAAATGAGAAATATCGACTGAAAATGTTAAGTCGCATAACAGCGAGCGGCTCTGTAGATACATTTGCTCTCCGGTGCGCACTGCGATCAGTCTCTCATAGTCAGCGAATAGCTGCGTATCGCATCGCTGCGATCGAGCGCCAAAGAAAATCGAGCCGAGGAAAACGTATTTCCACTTGCCTGACCATAGATATTTTGCTGGCGCAGCTCGCACTCGCGACGGCCAATGAAAAGTGCAGTGAATGTACCATTTTTACGAttttttttCCTGTTGCGCGGTTGCCA
>FBtr0074712|FBgn0031021 X_19492221_19492621_+
CTCTAGttcatcatcagtgtatttcatttcattcattttcattttaaagttcattttaccacttgaacagcatttcatagtttttGCGAAGTTCGAAGTGAAAAAGAAGAAAACTGTTTTTGAACTATTGTGGCATCGCATCCAAGGCGAGGGGCCACACTGTTTCCAATTAGAATAAAAACACTCACCGCTCGCCTGGTCACACTGGCACTGGCGAACAGCTGTTTTCCCAATCGAAAAGCGCTTGTGTTCCAAATTTTACGTAATTCGTATTTTGAAGCCGATTTCTGCCGTGTAGCCCCAAACGCCTAGCGAAATGTCGGCCCTCCGCCAAGTGATGTGCAGAAGCACCGCCTCCCTGCAGCTGTAGGTACCCCCGCCTGGCCGGAGCAAGTGCATCC
>FBtr0074713|FBgn0027621 X_19495305_19495705_+
TATTGCAATCCAACCGTGGGTCAAGTAAATGAAATAAGATAAGACTTTGTTTCAATTAACGTTGGCAGTGGAGCTTCCCCCAATTGAAATATGTGCCAATGGAATCGGGCTATTAGGTCAAGTGAATTCAATCGACTGGCGCGGAACAGCAATCGATGGGTCCACACTTATCGCACATAGTATCGCATAAACATCGACGCAGTGGGCCACCTCTAGCAATTTGTCTGCAACTTCTAATTCGCTGCGGGTAttttttttGTGTTTGTTGTTACATATAATCCGATCAATTTCGATCGCCCGCTTGGCAAATCAGTGTCTTGCTGTTCCGATTGGTGAGCTTTGGCCAATTCTCGGCGAGCGTCAGTAAATCGTTCGATTTGGCTTTAAGTCCGCCCGTGctt
>FBtr0074714|FBgn0027621 X_19496475_19496875_+
AAGTGCTACGGTTTAAAGTGCTGCGAACCGGAGGTGAGTTGCATTATTATATCCTCTTCCAGTGCTTTCATGACACATTCACCCATGGACCTACACCCGCGAACACCAAAACACTACGCACATGCGCAGAGCGGCCACCGACACCGATAACACACCAATGCAATGCAAAAAAGTCGCGCTCTAGTGTGCGCTCTTTATTTTTGTTTTTAGTTTCGCTCCACTCTGCCTTCTGTATTCATCGGGTGCATTTATTGTTATCGGTTTCTCTTCCAGCAAAGTCGGTAATCGCTGCGTGTGCCTCGATTCGTAAACGGTAAACAAGCAATATTTTGTTTTTCATGCTGATTATCATGTTGATGAATGAAGGAGCATTTACGCAATTGTTTTGTGAATTTTCCGCT
>FBtr0074716|FBgn0027621 X_19498173_19498573_+
TTTGTTTGATTTTTTGGTACTCGCTCGGCGATCCGATCGGATGGTATCATATCGTGGGGGATCGTATGGGATCGGATCGCTCGCGTGCCGTttcgtgtcgtatcgcttcgtttcgcatcgcttTCGCAAACGGCGGTCCGGGGCTCCGCGCACTTGACTCGCTCCGCTTTGCGCATTTTGCTCATTTCGATTTTGCCAAGCGACGTGTACGgaactgaactgaaccgaactgaattgaTACGCGGTTCGGCGGATTCGCTTTGTACTTTCGTTTCTTGTGCTGTTCTGTGTGCTGTGCGCCCCCACATCAATATCGAGTCAAAATCAAGTCAAAATACGAGAATTCGTGTGttttttctctgttctttttttttaactattttgttttttttttATTATTT
>FBtr0074718|FBgn0027621 X_19504223_19504623_+
TGAATTGGAAACCCAGCcgtcgtcgtcgtcgtcgtTACAGTTACATTTCGtgcctatagctctattagctacatgctatatgctatatgctatatgccatatgccatatgccattagctatttgccatTAGCGCCGGCGTCGACGACGCTTTTCTCTGCCCGCCGACGATCGGGGTTCTCGGAAATCGGCACTAGTTTTTCAGTGTTTGAGCGTTCAGCGCAGTGTCTGCTTCACCTTTTGCGATTCGTTGTGTTCTCTCCGGCTCCTCGACGGATCCACAAGCCTCCGCCCGCCGTCTTCGCCAGTCGATCCAGGTAAACAATTCGACGCAGAAATTCACACATTCCACAAATTATTGGTCACCATAAACGCTATTATCAACTCGTCCAGTTCCCACAAA
>FBtr0074720|FBgn0027621 X_19505713_19506113_+
GTATCAAAGATACTAAATATTTGAAAGTAACTGGGAATTTGGCAATAATTCCAGGTAGTCCCGCTATAATCGGCTGAGCTGGCAACCCTGATGCCATCGAACTGCACCGAGCACCAAACTATCGATAACGAACAGTGTGAGAAGTAGTCGATTCAATTCGATTGGACTCGATACGATTCGTCAGCtgttttcactggtttctttccgtttcgttttgtttttagtgtgtgcttccttcgttcgtttATTATTTGTGCTAATTCCGCGTGCTCACGctctctctctctcCCGCCCGATTTCTCACACTGAAAAAGAGCGTCGCCCACGCAGCACGCACGTTTTGTGTTCCTCCTCTCCTCCTTTCGTGTATGTTTCTGTTTCTGTTTCGCTTTAGTTTCACT
>FBtr0074733|FBgn0031037 X_19604999_19605399_+
TTAGTGGTTAAAGTACGCTTAAACAATTCCCTTTGCGGATAGAAGTTCTTTTTGATCCAATGGCAATAGAAACATAATCAAATCCGCAAATCGATGACTAAATGCGGCTTCATCGGTCTATCGATATCGCCACACTGCTGCGCAGCGGCAATCGAAGTACAATCGGTACGAAAGCTATAAAAGCAAAGACACACTGTGAATGCAAAACAGTTCAGAAATTGAAACGCGGCTATCTGTGCGATACGTCCAACCGAAATCACACACTTGAACGTCTTGAGTTTCGAATACATATAGAAAACCCATCGAGTTCCCtttttttttGGTTGCTCCGTCGATTAGCAAGTGAACAAGCTCGAAAGCGCGTTGAGCAGAACAGAACAGAACAGAGAATAATAGAACGG
>FBtr0077465|FBgn0000547 2L_4031177_4031577_+
ATTTATTATTTGTTTTCTGAATATAATCAAACTTAAGAGAAATTCGCTATTATGTTCTCTTAATAAAAGTCGAGTCAAACATGTTAGCTTAACTTAACAGCGCTGTTAACGGCTCTCATCAAACGCGTTCGACTCGAACTTGTGCGGACTGTGTTGTGGAACTTGAATTTTGCGGCTGCGGCTCAAATTTTCGTTTCCCTTTCTCTGTGTGTTTTCCCATTTCGGATCGAACGCTTCGTGGAAAAGTGAGCGCGCGTTGTCTGAATTTCCCGCCGCGTTTTTCGTCGATTTCCGCGTGTGTGCGAACAACAACTCAGCAGCAGCAACAACAACAGTCCCAATTTATTGGGTAAAACGCAGAAAATATACTAAATTTGAGGTATAAAATTGAAATTTATACA
>FBtr0077499|FBgn0003430 2L_3825475_3825875_+
TGGAACAAAATGGTCACAAAATGGAGGGCGGAGTCTTGTGAAGAGGGTTTAACTGCCCAACTACCTGATGCCCATCCCTTTCGCACTCCCTGTGCGCATTAGCTACCCGTCTCTTTCGGCCTGTGGGCTCTCTTCGTGTAGACTTCGTTCGAGCGACCGGGGGTTGGACTATAAATAGCCCGATCCGGGGCTGTAGAGAATCAGCTTagagctagcatctcaagagcaaacatctcaagCGATCCCAAGTCGTGTGTGagaatcagaaaccaaagaaaacaaaaatctaaagatatccgaatcagaaaaatggtgaaaagtgaaatggaatTCAAGAGCAACTTCTCCATCGATGCCATCTTGGCCAAGAAACCCATCAACACCGCAACTCAACCCATCAA
>FBtr0077604|FBgn0031516 2L_3302930_3303330_-
GAAAACACGAGCTAGAAGaaaaaaaCACCCCCGCAGAAGAGAGAGTCGTAAACAAAAACCATGGGCGTCGCTCTGCGAGGGGTTTCGCTTGTCATTGGAAAGACAGCTGATTGCGGCGCTCTCGCGCTCTCCCCTCGTTATCTGTGAGAACTAATACTAATCAGCGCAGTTCATATTTTCAACTTTCCTGAATTCATTTTCATTCCGTGCCATGCCAACGGCCGCTAAAGATCGCGCTGTTCTTCGGTTCTACACAAGATATAGCCATCTATATAATTACGCGCGGTAATTCTCAGTCCAGTAGCAGTACtgtgtgtgcgtgtgtgaagtgtgtgAGCTGCACTTGGCGGCTTATCAGTTGTTGCATTGCCACAGTGATAATCGCTCGGAATCGAACTGAA
>FBtr0077771|FBgn0000490 2L_2428172_2428572_+
CACTACTACGAGCTCAAAACTAACTAACTAgcttgtgttgctgttgctgcttgtgttgctgttgctgctgtgctgtgctttgctttgatgttgctgttgctgctgctcggctctgcttctgcttttgcttttgctgctccgtctccggatcgcttttgcctgcCTGCCTGTTTGCCTTGCCTCGGCCGCTTTGGACGCTCATTCAGTTTTTTGCGCTCAACGCTCGTTGTACGGAACCGAAAAACGCGTTCGTTCGTCCACAGAGTGTCGCCAAATCGAGGCGAAAGATCGCTGGTTACAACCGAATATACAGCCTCTAATCACtttttttCTGCTCTGTAATCGTTCGCGGTTTCTGCGGCCATAAAATAAAGTAAATCCGAGTTAAACGCTGATAGTCG
>FBtr0077772|FBgn0000490 2L_2449993_2450393_+
acCCATCCAGTAAGTCGGGGGCTCTCGCTCGCACTTGTGCAATCCATATAACATGGCATGTGCGGTGGATCGGTGATCATGATCGTGATCATCGTCATTATACCATCGCTGCCTGGCTGGCTGGCACATCTGAACATCCGAGCATCGGAACAACTGAACTTCTGAGCATCCGAGGTCCCAGACTCCAGGAATGCGCAGACAGTTTGGTTTCGTACTTGGCTCATTGCGCTCGTGCAGCTCGATATCCCAATCCCCGAGAGCTAGATGCTCCACTCTGCTGCTCGAAGGAAGCGACTCGGCTGATTGGATACATAATTCTCAGGAGTGTCAGATGTAAGTAGGGTCTGATTGTGAAAGCGTTTTTCGAGCTCTTATATAAAATGTCACAAAATGGGTAATGC
>FBtr0077773|FBgn0000490 2L_2451029_2451429_+
ATCGCGATAATGATGGAGATGGGGCTAAAGCCCCAACTTTCCGAGTTCTCCTCTCCCGATCGGCGACTCGACTCTCTCGGCTACGACGGACCTCTCTCTCGTGGAGTGGAGCTGCCGAAGTGTGTATCTGTGTGCTCGCCGCGCCGATGTATCTGTAACCGAGCCGAGTATCTGAAGTATCGGAATCAGGTAGAGGTAGACAGAAAGGCGTTAGTCGTTCAACAGCGCTGATCGAGTTTAAATCTATACCGAAATGAGCGGCGGAAAGTGAGCCACTTGGCGTGAACCCAAAGCTTTCGAGGAAAATTCTCGGACCCCCATATACAAATATCGGAAAAAGTATCGAACAGTTTCGCGACGCGAAGCGTTAAGATCGCCAAAAGATCTCCGTGCGGAAACAA
>FBtr0077775|FBgn0000490 2L_2454537_2454937_+
GAAGGGCCATCCGTGGTCGTAAAACTTTGGCCAGGCGCTCTCCggtctggtctggtctggtctgTTCGTACTGCTCCGCTCTCTTTTTCCCTCAAATGGGCCAAAAGGAGGCGACGTcgctgccgcggtcgcagcgctgccgctgccgcagcTACCGCCGCTGCAGACGTCGCTTACCTGCCGAAGAAGAAGAGCAGCGTTCAGTCGCGCAGCGCACGTCGTCCAACGCACACACGCTCAGAGACACACCGACACGCACACAGATACAGATACGTTGAGTCGCCGCCGCCGCGAAAGATACCAGATACTATCTGCCAGATACGAAGAGTTGGGCCCTATAGTCGTCCCGCTTGCACCCATGGCCGCCTGAGTGTGAGTGCAAGAGCGGATTGGATTGAGTG
>FBtr0077828|FBgn0004507 2L_2130613_2131013_+
TATAAAAATCGAAAATTTAATATTTAGTTGTATAGTTAAAAAACAACCTATATTGTTGTATTATATCCCCTAGATGATAATTCGTAGCAGTTGATACCCAGCGCACCCACTGTGCGCTGGGAGTTGTTTACAAGGGGAGCAGCACGCTGAGAGAAAAGCTCTGGCGCAAAAGCTATCTCCGAAAGTATGCCGAAAGTATAAAGTGAGAATCGCTCCGGATTTTGCTGCGAACGGTCGTCTGTTCAGGTTCAGGTCTGGGTTGTGTCTATAGTCTCCGTCTCCTCTTCGCTGTCGCACACGCAAACGGGTCTACGCCACACACACACGCGCACCCACGCAACGGAATCAGAGAACTATATAGAGCCGCCACAGAGAAGGGACATACATAACTAGGACACCAT
>FBtr0077850|FBgn0000097 2L_2178554_2178954_-
ATTTAAGATATAAATCTTGGACGCTAAAACGGATACGGATCAAAGCGCGACTTCCTTAAAAAATTATCTTATTTTCGTATTCTTCACCAGTtctttttgaattgtttttgctgtatgtcgctctctttgcttctctttctctttcgattctctctcCGCATGCGCCGACTTGTTCATGTTCGCCGCCTGTTCGAATCGAATCGGCAGTCAAAAAGAAACTGCCGTGCTGGGCGGACGTGTAGAAGAGTCGCTCCTGAAAGCAACTAGACATTCTGCTGTAAATGGCAAACTAATATGTTTTAAATTGATTAATTCACAATTAATAGAATTTAATTCGTGCGCGGCGTTGAGGAAATAAACGGTTCTTCTTAACTCGGTGTGTGTTTACATTGCCCGGTGTG
>FBtr0077851|FBgn0000097 2L_2161327_2161727_-
TGCGGGGGTGTGTTGCTGCTGCTGCCGCTGCCGCCGAAGATGCCCGCTGAGCGGTGATATCGAGGAGGAAGAGGAGGAGGAAGAAGTCCGGTCCAGAcctctgcctctgcctctgccgctgcctgatcctctgctgcgacgccccggcctctgccgctgACAGTGAGTCACGCTCTGCGCTCTCTGAGATCGAGATCCCGCCACCAGTTTGCGCCAAGTAGTGTTCGGATGCGCTTGCCCGCTATATGCCGTATATCGCTGTACCATCACGCTCACACGCACAAATAGATCGTTCGGTCGCGTTTCTGTTGTTTTTGTTGTTCTTGCGTCGGCATCGAAGAGATATATTATTTGTTTATTTCATCCTCGTCCATCGGCTGCCCCGCGACGATTATGAAGAA
>FBtr0077863|FBgn0040718 2L_2006993_2007393_-
GTGCTCAGTACATTTGGCAGGCATTAGGCGAGCTCGTTGAGAGCCGTAATGAGCCATAAACTTGGCCGGCGGGAATGCATGTGGAATACGAAAGTGCGATGCAGTCAGCGATGCGGGGCAAAGCGGCTCAGATCCGCCTCAAAACGCCAATGTTTGAGGTTTCGGTGGTATAAAAGGCTGCAATCTGGCAAACATCGAGTGCAGTTCGATTTTGTTTGTCAAGTCGAGAATTAACCCTTTCGTCATCATGCTGAAGCTGGTGAGTGTTTGCTTTGCCGGAGGACACCAGCCTTTGATCCCGTAATCGCTGAACGAATGCCCTTTGTTTCCGCTCCCACAGGTACTCCTCCTCCTCGCCGCTCTCCTGGCCGTTGCCATGGCCGTTCCCGCTCCGGGACCCA
>FBtr0077981|FBgn0031313 2L_1163686_1164086_-
GCGCTCGATGATTTTGTATTAGAATAAATTGAATTTTGATTCGTCGGCACCCCGACTTGCCTCCATGCGGGAACTCATCCCCACTAAACATCTCCCATTTTAATTACTGAACGCATGAGCGGCTGAGAGCGGAGAGAGAGGATCCACTATCGGGGAGCAGCACGGATCCACAGCTGGTACGGAAAAGTCGGCTGGTCCAGCATCATTCCTCGTTCGCAACTCGAGCTGTTAGGACGTCCAGCTCCAAGTTTTCGAGCCAAGTGATCCAAGTGTGTGTGCAAAACAGAGGCTACTCTTCGAACTTGAGCCATTCAATTTCCCCCAAGGGTGAGTTTTTCCCTATCTACCTGGTGCAATGTGCGATTAGTGAACGAGGCCAAAACTTTTCGTACACCCCTCTC
>FBtr0078063|FBgn0003963 2L_523266_523666_+
ttggttggttggttggttttggttCTGTTTCTGTTTCTGCGATGTTATCTAAGCGCAGAGCTCGCCGCGCTGCGCTCCTTATCAGTGCTTTATCAGTTTTTGTTTCGAATAATTCCGAGGCGAGCGAAGGAAGTCGACCGCAGCAGAGAGTCTCGGCTAAGAGGTCTCGTCTCGTCCCCGCTCCGGCACAATATCTTATTTCAGTTGGCAGCGGACCGAGCGACGAGCGAGAGAGTTTCTCGGCTGCTGATACGAATTCCAGTCCGAGTCCCGGTACCAGTTCGAATCCCAAAGATAAACAACTTTTGGCCGGCGTCCCGGCATCAACAAACATCAGCTGTGCTGCGTCGTCATCGCATCGCCGCTCGGTTTGGTTCGCTCGGTATCTGTATCGGTTGTAT
>FBtr0078682|FBgn0011715 3R_5470726_5471126_+
TTTCTTGTTGTTTCTATATTTATTCAGAGATGTATAATTaaaaaaaaaTAATAATAACTAAATATGTTTCTTTATGAATTATAATTTTATCATTTAATCGAGTAATTATAACGAAAAATACTTTCAGCTTTTTATTTAGCGTTTTGTAGCTAAAAGGCGCCAGTACTAAATTGCGTTGGTGGCACCCGCTCGTTTTCCAACACTCCCGCAATAGACGCCATGTACATGTCTGTGTTTGTGTATGCGCCAAGAAAATTTAAGTCGCGGAATATTAACAAGGAATCCCTGCCAGAAACAGGGCATTGAGAGACCACAGAAGAAAATATACCCAACATGGCACTGCAGACATACGGGGACAAGCCGGTGGCCTTCCAGCTGGAGGAGGGCGGCGAGTACTACTA
>FBtr0078876|FBgn0026417 3R_4811896_4812296_-
TAAAGTATACTTCTGTATACattaatacaattataattgtaattaattaaatcactataattataattaCCATGCATATCGCCTACAAACCAAATGCGGTCTGCGGCGAAGGTAACGGAAGGCCCCAAATGCATCGTTCACATTCAAATAAACAAAGCATTCCCCATCGGTATCGTTATCGGTTTTCGATGTCGATAGTCGTTCGTAGCAAGACGCGGTCTCACTGGTGCACATTGTTTTCCGTCGCGTGTGAAAATTGCTGAGTGTATAAAAACTGTGCATACTTAGAGAAAACTTCTGCATTTGGTTGAAAGGTAAGTGCGACTGCTGCGGACGCCATGGAGACCAAAAAGCTTTGCAAAGGCGAGCCTATGGCGATACGAAGAAGTAATTTGACCACT
>FBtr0079086|FBgn0003716 2L_5271184_5271584_-
TTTATGAAGTTTAAAACAATTCAATTTTAAATTATATATTGATACGATAAACAATTTATTTTATTGCTTCAAAATATACATTACtttttttttAGGAATTTAAATATCCGTTTTAAGTCTTCATTTTTAATTGTTTTAAATATAATATCGATTAAATAGTTGACTCCATTGGAATATCGATACCGCGTCGATGTTTCTTCCAGCTCTATCGGGCACACGCTGTTAAAGTTTATTTGTACTGTTAACGCGAATTGGATTAAAATGTTTTGTTTTTTGTTAGTTTTCGGTGTAAATGTGGTTTTAGTGCACTTAACAACTGGTGAGTGTGCGTTATAGTAAATGAACTTAAATGCAATTTAACCGAATTCCCGAAAAAGCTGCAGAACACAAGGGTTTTCCAT
>FBtr0079087|FBgn0003716 2L_5243939_5244339_-
GACCACACCCAATTGATTTTCACTCACTGACCATCTGAGAGATGCGTTTATGACACCAATCGACTTGAAATTTAAACAAGCAATATTTTAGATACATAAGCATGCCTTGACTTTACAATCAGTTGTTTTATATATTTTGCTTGTAACACACTTTTGATAACATGAAGAAAATTTACTGTGTGAAAAATTGTGAAAAACTTATTTAATGTATGGTTCGTATAAGGTGCCGTCCTAGTGCTTCTTGCGACCCTGGCAGAGAGATTGATGCGCCTTCAGCTGGTGGCCCTTGAACTCCAGGCCACATCTGGGACAGCCGACGGTCTGTTTGAAGAGATTGCACTAGAGGCGCTGACGCGGAGTAAGTTCGTCCTCGCTGGACAGCAGAGTAGTCGAGTTGCTGT
>FBtr0079088|FBgn0003716 2L_5242420_5242820_-
TTTATCAATGCTTCGGTTAACTTCGTGGTTGCACTGGAAAATATTCGAAACTAAGAGGAGTTAGAAAGTCAAATTTTAGCAAGGCACTTTCAGCTAACAAATATTATATTGCTTCTTAAGTGTTGCAAAACTAAAAAATATCGCAAACCCCCTATCGATATCATTGAACtttttttttATTAATAATGTTTTTATTACTGTGTATAGCGGTTTCCCATAATTTACACCACTCATGTTACGCTAAAGTTTTATTGAGTTCCATTAATTTACGACTTTCTATGGTCGTAATTAAGATTATCCTTTGCTCGCGCTCCGCAATTGCCGCCGATTTTCCATGAATGGCAGCTTTTTATCGGACCTGCACTCGCATAATTCATTTTATCATTTTGACAGATTCGGAA
>FBtr0079089|FBgn0003716 2L_5237162_5237562_-
AGAGAGAGTATTTTTACCTCACGCGCGTTTTTAAACGCCAGCAAGTGTGTGAGTTGCGCGATTTTAAACGCCTGCCAGCATTTTCTCGCGTTTTCCGCCACGCTCTCATGTTTTTCCCGTCTActctctctctctTTGCGAGAGCAGCGCACTCTCTGCGCTCTCTTTTTCGGGTCTACCAGCAGCGGCGTTTCCAACTGTTGCACATTCGTCGATACGTTCTTCGCGAGTCGTGACGTATCCACCGGATTGGAAAAATAAACCATATTTTGAGATACAATCCAAAGAATCGTCGATTTTGTTTACGCGTGAAATATTTTCGAGTTTCAACCAAAAACCTGTGTGCCTAAGCTGAAATATTGTTAACTAATGAAAAACGAATAATAAAAGTGCATCAACGG
>FBtr0079106|FBgn0004620 2L_5554872_5555272_+
ATGAAACTGGCAGCCAGGGAGAGGATAAACAATCGCCAGACTGACTGATGCCGCCGACGTCATGGACAAGCGTCGCAGGGAAAATGCGCGAGAGCAAGTTGCGTATACGACGTGTGGTACTCGGACTCTCCGCCGTGAACTGGAGAGAGCTTCCCATCGGCTGAGATGACATTCTTGGCCGTGCCAGTGAGTTCCGGCAGTCAGTAGGCGTGCGAAGCGCTCCAAGACTGGGTGCTTCCGTTGCGTGAAAATAAATTGTGAAGAAGAAAGACGGCACTTTGTATCTGCTCGTTTTGAAttttttttttCTGTGGCAGTCTGTGTGCGTCTGTAGATATAGATTTGTACATATGCAGTTGGGAAGTGAACACGAAATGGCTGCTGCATTTAGAAAATTCAAT
>FBtr0079146|FBgn0001128 2L_5943765_5944165_+
CAATACCAGGATGTACTGCGCATTGGAAAAGTGAGCGGATTTCCCGCTTGCGAGCTTATCGCACCACCAACACAAACATACACATGCACACGGActctcttcgctctcttcctctctctctctctctTCGCAATCGCAACGATTTGTTGTTGGCCGCAGTGCTTGTTTTGCTTATATTAGCATGTGTGGAGTGCAAACCAAGAATCAGTAGTCGCCGCGGTTTCGACGTGTCAGTTTGCAGTACAATTACAATTGATTAATCGCGCCAAATCGCGGAGCCAAGTAGTACTTAGCAAGTAGCAAGAGGAAGCACATCAGCGAGTCCATCGACAACAATAACAAAATATGGCGGATAAAGTAAATGTGTGCATTGTGGGCTCCGGCAACTGGTGAGTGCACTT
>FBtr0079175|FBgn0001942 2L_5981564_5981964_+
AATAACGTAAAAAAGTGCAAAATAATACAAATTGAATTCAAAATATTTGCATTATTTTATGCTTTGTTTTTCTTTACCATACACACTGCGAAGCCGCAGCGAAATTGCCGGATATCCGCTAACATCTGGCGATAGTTGGCGATCGATCTATCGATAGTCGCTAATGTTTTCTTACATCACTAAAACTTTTGCAAGATGGAGCCTCTTTTGCTTGGTTTTAACAAATCAGTAGCAGCACGTGTATAAAAAGTGCCAAATAATTTTCAGAAAATGTTAGTATATACCCTAGATTAAGCGTTTGAAATGTAAAAAGCCGCAAGGCGATCTTGTGCCGCATCGATTCCGCAACTGCTTAGCATAATTTCCGCGTGTTTTAATGCAAAAAACGCGATTTTAAATTT
>FBtr0079177|FBgn0001942 2L_5982394_5982794_+
ACTACTGCTATTTTCGATCAACTACTACCATTCGCAACTGGTGTTAGGCAACACTGGCGCCACTGTTACGTGCTAATATCGCTCGGCTGCTCTCGCCCGTTGACATTGACACGAACGACACTAGGGTCGTCCCGCTCGCACACGCTCAGGGGCGGACTCTCGCCGCTTGTCGCTCAAAAAGGCTGCCTAGCTATCGCTTTCGGTCTCATACGTAAAGTCACCGCTTCGCAGAGCGCATCGCAGCACAAACGTAACGGACTAAAAGCAAAGCGCTCGATAGCTCGAGAAAACAACACAGTCGGCGTTCGGCCCGAATTCTCCGTTATTCGTTCTAGACAAATAGGCAAACAGTTGATTGAGTGAACCGGGCCCAAGCCGTCGAAATTCAGGATATAAGTTTA
>FBtr0079178|FBgn0001942 2L_5982163_5982563_+
TGAAGTCCGGTGACGTCGGTGTCGCCACTTGACTGGATTTTATGCACTCTCGTCCGTCCGTTCGCTTGACTCATGACTGGACAATGACGCAGACCGCTGATTCTATCTTTAGTGGACGACGGCATTCGTGGGCTGATTTAGCCTTGCTCCAACTCAATTTTCGATTTGCTTTGGAATATTTGCCTGTCAGTCGGttttttttttCTATCCCCACCCCGCCGTACTGTCAAAACTACTGCTATTTTCGATCAACTACTACCATTCGCAACTGGTGTTAGGCAACACTGGCGCCACTGTTACGTGCTAATATCGCTCGGCTGCTCTCGCCCGTTGACATTGACACGAACGACACTAGGGTCGTCCCGCTCGCACACGCTCAGGGGCGGACTCTCGCCGCTTGT
>FBtr0079275|FBgn0011722 2L_6423110_6423510_-
TTGAGCGATGACGTAGTAATCGATTCTTCTTCTGATATTAACCATTAATGTGGAACCGGTGGGTCCATACCCGTAGATTATGTCGTACCCGTGATGATAACCCGACTCATATGTTCTCGACTGCTGATAATGCTGCTCCGCATAACGCAGCCTCTCGCGCCAAGCGATCTTTCCATAAAAGCTTCGTGCTGGGAATTCAGCTGTCAGTTGCTGTTCGACAGCGCCACAGGGCGCAGCGGTTTCATCTCGACTCGGAAAGATTTCGGTAGTGCCAGTGATTGGGGTTCAACCCACATAGTGTCCTGAATCCCATCCAATCAATTGATAATTGTGTTAAGTACTCAAAGTGTTAATTGAGTTTCCGCTGAAAAGTGATAAGAACTGTAAGTCATTACAGCAGC
>FBtr0079334|FBgn0000320 2L_6546776_6547176_-
TGCAGTGAAAAGCGAGTCCTGATGCGCCGCCCTCGCTGAGAAAACTCACTCAAAAGCGGCCCAAGCGTGCGAGCGAGAGCGCAGCGCTGCTGGACGGCGATTGGCTGTTTCCGGCAGAGGAAACTCACTCAAAACTCGCATGGCGACGACGTCAGCTTTGCGATCGAGAATCCAGCGATGAGCGCTTTTCGACCAAGTCGAATCAGTTGACACGCAGCTTTATGTGACATTCGTGGCGAAAGCGGACCACCATAAACCACGAAGAGCACTCAATCCGCCCGTCGGCCCAGCGCTTAAACTGAAATAAACGCAACGAGATACAATTTACATCTTTCAGATCAATTTGGCACAAATTAATTGGCGAAACGGAACTGCTCACTTAACGCAATTTAATGTCCAAC
>FBtr0079335|FBgn0000320 2L_6535911_6536311_-
GAGGCTGCTCCGAGTGCGCACCGCTCACACGAACTCGTTTCGAGTGCCGAGATACATTTAGCCGGTACGAATACGAATCCAAATAATCCGAGCCAGGGATTTCCACTCAAGCAGCGCCGCTGCCGCTTCGCTGCCGGCGTCGCATTGAGCCACAAAAGTCGGCTGTTTCGGTGGTTCAGTCGATTCGAGCCACTCAAAGCGAGCGCTACGGGAACGGTCGATCCGCCCGAAGTCGCAGATAAAAAACCTACCAGATACATTTCGTTCGTTCTGAAACGCTATAACTAAATATATATTCGATTTCAAAACATCGACCATACATTAACTACCTGAAACGGTCGAGTTCACTACCCCGCCACGCgtgtgtgtttttgtgtgtgtTGCAAGTGAAAGTAATCGCA
>FBtr0079441|FBgn0031908 2L_7405027_7405427_+
TATACAGTCGAAGATCCATTATAGAATGTGCTTTTTTATGCGCATATGCCTCATAAATATTGTGGGAATTACTTGGCCAACGTACGGGGCCAGAGTTGCCACCAACCATTTGGAGAGAGGCCAAAGCAGAAAGAGAACGAGATGTGGGATCGCGGATACTTATAGATCGCAGGCGATATATGGCTGCTGGGCATAGCTGGTCATTAGTATTAAATCGGTCGAGGAACGTCCAGCACGGCGCGCAATATCCGTTAGATACAAAATAATCTGAAACAGAGATACACATAGAAAATGGCTGAGCAGAAGAAGGCACCATTGCTGAAGAAGGAGGAGGACTACGTGAAGGCCCTCGAGGGGTGAGTTTCGAAGGATCGGTGGCGAAGGAACCTTAAGGATCTAAA
>FBtr0079685|FBgn0016122 2L_8521733_8522133_+
ATTCGATTGTATCATTCTACACTTAACCGTTTTTTATAATAATTaaaaaaaTTCAATTTATTTCTAGTTTGTAAAACAAAACTTTGAAGCAAATAAAATCCCGTTATTTTTACGAATACCCTACACGATTACGACTAACGCCTTTACAATACAATATCAGCTGACCACATTTGAGTTTGCTGTACAAAATACCGTTAGCGGTGCACTCAACAGCTGAGCGGCGCTCAAGCTAACCCGCCGATAATGCAGACAACaaaaaaaGTATTAAGCAGGTAGATTGGCAGGCAGGTGTAAAATTTCGGAACACGCACACTCTTGTGATTGTGTATGAATGCGAAACGGCGTACGCTCTCGCAAACGCTCCTACGAGTATAAAAACCGTTCTCCGTCGCAGCAAGCAG
>FBtr0079691|FBgn0011259 2L_8543130_8543530_+
ACGCTCTTAGTTTAATATTTAGGTCAATAAAATAATTATCCTTATTGtttttttttttAATTTGCATATTGTTTGTTGACCAGCTGTTAagagaagagaggagagagaaaaagagaACCGAAAAAGTGACCGTTCGCGACTTCGCAGTCAgcgctggaaaacgcactaacgcgcggaaaatgccctagcgcCAGAGAAAGTGCCATTTGAGACTGAACTCTCTTTCGTGCGAGTTCCCTTTTCATTCGAAAATTTAACGCCCGCGCTGCTGCAGCGCGTTGTTGCTCCGGTTGGAAAATATCTGAAAACAGCATTAATAAATAAACAAAAATATTGGATAAATCGCCGGTAGAAACGCTGCATAAAACGAAATTTGGTTTCTTGTAAAATATTATTTTTCA
>FBtr0079750|FBgn0032059 2L_8685755_8686155_-
GAAGaaattataattattaggataaataaaccattaaattattataagaagcattatttaaaatttaGGAATAAAATGGGAAGTAAACTCTTTAGCCAGAATACTAAGAATACTTAAAAAATATTTACAAGTTCAACCAAAAATCTAGTTCTACCAGGGCGGAGTAGCTCTTTAAACTGATTCCATCTTGCCTATCGCGTTCATTTAACTAGTTCACGGCCGAACAGCTGTCTCGGCATTAGAATTAAAAATAAACATAATTGATTTTCTGCCCGAAAGTATACGTAAACGCGTAGGCGCTCCCACCTGGCAGTGCACCCGATTGACCGACTTGCAACCTCCACGGCCACCGATGGGCTCCGACGACCAGAGTGCCGGGGACAGGATCCAGAAGGGATTCC
>FBtr0079771|FBgn0052982 2L_9125537_9125937_+
GACTTGCAGCAATTCTATAACAAAGTTTTAAAAATAAAATAATCCTCTTCAATCAATGGCTTAAATGTTGaaaaaaaaaaCATTATTTTGCTGATACTGACACACCCACTGTGCGGCCCACTGTGCGCATTTCGAACATGTTCGAAGCGAACCCCGGATGCCGATGCATGGGATTCGGTGGCAAACCAGTTTTCGTTGCGCCAGTCATCGACGGGCAGCTCGCGTGGATAGTTCGCCTTCGCTTCGGTCGCTCGTTTGCTTTGCGCGACCAACTCACTTTGAAAATAAAATTTTGGCCAATAACAAAATTGGTTTTTTCAATTTGCTAAGCCACAGCCGCACCGAGAAACCGCAAAGAAATGCGACGCGACACGCTGCCAACAAATTAAATTTAACCTAAA
>FBtr0079846|FBgn0015393 2L_9699629_9700029_+
tttttaaatggatttccttttttattttatgaaattctatttGGGAATTCCCTTAAATTATCAAAAGTATATTTAAGCTAGGGCTGCAGAGAACACAATTTCCGTTACGATTAGTATTGCCTAGATGGCAGTATGACCAGTCTTATTTGGTATTTCCGAACCACCTGCGAACGGTTTTCTAACGCTAACGCACGTGTTTGAAAGCGATTTCAATTGTTCTGCAATTGCCCTCAGTGAAGCAGCAAGCGGAGAGGTTGCATTTTAAAGCACTTTTTTCCAGTAAAAGTATACAATAAACAAGCCAATATGGTGAGTGCATCCACGTTAGCATCGAGAGATGTAAATTTCAACAAGTATCCCAATCTTTGCAGACTGAGGAAGTTAATCCCAAGGCATTCCCG
>FBtr0079860|FBgn0032129 2L_9566550_9566950_-
ATAAAAAGGAGGCTCGTTTCTGTTGTGGCCTACATGCCACAGCAAGGACGAGCAATCGGTTACCGAGCCGAACGCGGCCCGAGGAAAACTTGGTCACCGGGTGGGTAATGGGAAATGGAAAAGGGCCGAAAATGGGGGCGGGTGGCGAAGCAAGGAGCAAGGAGAGAGCTTCCAAGTGCAGCGGAGCTCAGTTGCCATAGGACAGTCGAGGCGAGTGCTCGTCCTTGGTCGCAACGGGCTCCCGGAAAAGCGGTCCATCGGCTGTCGAGTGTCATTGTTTTGGTTACGCGACTGCCCCGCTAGTGTTGGTGACCATCTGTGTGCGCTTAAAAATATATTCGACATGAATTATTTACGCAAAACGAGTGCTGGAAAGTTTTGAAAAGTGCGGAGAACGAGTG
>FBtr0079861|FBgn0032129 2L_9565238_9565638_-
TAGCGGGGGCGCCGGAAAAGCTCTTTCCCGCTGACCACCGGCGGTGCCATCATACTCTCTCACCTCCCCGAGAAAAATCCCGCCCCAAAAAATGCAGCAGAGAGCGGTTTCTTGCCGCtttttttttttgttttttGGCTGCTCCGCCGAAAAACATTTTCATTTCTCGCCTGAGCAGAAATTTCAATGATTTCCCTAGCTCAGTGTgaaacgaaccaacaactcaaacgaaacgaacgcaaacgcgcgcgcgagaaaaacaaacTAGAATAGAATAGAAGAAATTAACCTCTCCGCCGAAAAGGGAAAACCCCCAAAAAATATATAAAATAACACACGAAACGCTGAGGTCGGGGGCCCTAACCCAATGCTAACTGTAAACAATAATCGAACAAACGAAT
>FBtr0079929|FBgn0000180 2L_9984445_9984845_+
TTGCTTGCAGATTTCCATCGTTTGCTGCGTGACAAATGCACCTTATTTATTTCTCAGTGCAGGGGTTGCTTATCCACCACTGCGTCGGTGGAGTGGGCAGCTGTTTCGCTGCCGCCGCCGAGCGATAGTGGTGGTGGTGTTGGTGGTGAGTTGTGTTGCAACTTCAACTTGTTCCTGAGGGCCGTGGACGTCGATGTCGGCGAGCAGAAGCAACCTGACTCTGACTCGACTCGGTTATTCGCTCACCACTCGCGCTTGAATACGGACGTGTTTTCGGTTCGAAGTCAAAGTCAAAGTAGAAGGCGAATCACAACGGATCGGTCGAAAGTTCAGAAACTCGTCAATTGACATAAATTGAGTGCAATTTGCAGTGTGCGAAATGTGTGTCTAAGTGAAGCCAA
>FBtr0080070|FBgn0032210 2L_10299647_10300047_-
AGTTTATGATAAAATTCATAAGCAATAAAACATACTAAGCCTAACAAGCAACGACAAACAAATCGCAATATACTGTTACATATTCTATATAATAAAACCGTTTTTAAACCGTTATTACTTTGtttttttGACTGTATTGTAtttttttGGTTCAAGATTACCCCCAACAATTGTCGATTGCGGTAAAATCGATAACGATATCCAGAATTCATTCCAATCGCATTCTAAAAGACACAAATTTTATAAATACTAAACAAAAATCCAGGATATAAACACCTTTTTATTTGTTAGTTCAATTTATGTGTGTTTGTATTAAAACTCAAACAGGGTTGCGCTAAAAACTTAATTGGTCATTTGGTATTTCAGCGAACAGCAATATTATTAAACCAATGTAGTCGCGA
>FBtr0080072|FBgn0032210 2L_10298067_10298467_-
ATGTAATAGTCGCTTCTTTCGAATATAGCGTTCACTGTTATTGAATCTTTTATTCTCGATACTTTACAGTTGTTGTAAGACTTGTATTCACTTTGCTTCCTTGCAAAAGACAACGAAATGAAAACGTCTATTTATTTATAGAACGCCGGCCAAATACATAACGACACATACATATATTCTATTTACGTTCACGTAAAACGGCAGTTCTCTGAGTTGATATATGCAGTTTGTCGAGGAGTTTTATTTGTTCTGCACTTTATCAAAGTTCTCAATTGCTGaaaaaaaaaaaaacataaaaattagtaaagaaattaaaaTTGTGCTGTGCGTCTTTCAAAAATGAATATATACCAACAAAAATTGTCTTCTGACTCGGATATCCACAATAATATTCCATTAAC
>FBtr0080117|FBgn0032297 2L_10756125_10756525_-
TCATTGGAGCCCGAAGCATTGGGTGCTGAGCCGATGGTCATTAGTGGCACCAAATACCCATAGTCCGCGACTTCAGCTCCACGAATCCACAAATCAGCAGTCACATCAACGCGCACAGCGCCCGGAGAGTTAACAGCGGCTGAGAGGGCTCTGTTCGCTTAACAGTTGTGTGTATCCGGCAGATACTTTTCCATTCGCCGACTCAGTTCAGTCTTTCATTGGTGCTCACCGGCTGCGCGTGCTAAGCTCCGAGTTGCTAGGTCCAGAACCATACTTTTTAGATACTGTATCCAAACTCCGGGCAATCCGCTGCCGCTTTATAAACAAACAGTTAAACAAACCGACCGCTCGAACGTCGCCgtgtgtgtgtgtgcctgtgtgCTTTTCGCCCTCATTGTGCT
>FBtr0081051|FBgn0000636 2L_18319902_18320302_+
GCATGTAGCGGCAGCAACATGCAGCCGCAACATCGACAAACGCCAGCAACATCCAGCGGCAACATGCAACCCCAGCGACTGCATATGTAAAAACGCATACGCCTGGTGTTCGCAGCATGCTGCCGCTGTCGCTGCCGCAGCTGGCGCCGACGTCGCGGCCGCTGCGCTGCCCATGTTGGCAACTTTATAAACACGGAGCGGATTCAGTCGTTTGGTAACTGTTGCTCCTATCAGTCGTTCTCTGTCGCTCTTGGATTGCGTGGGCACATCGGTCgttcggcattttgggttcggcatttcgggATTTGATATCGTTATTCGTGTCGGAATCGTATAAACCTGCGTCCGTGTGCGTTAGCCGGCCATTGAGCACTATCGCTGCCACTGGCATTTGGCCCACC
>FBtr0081185|FBgn0032731 2L_18987080_18987480_-
TAAAATTTGAAACCGTCTGTTCATCAGCTAGCTTTAAATAATGATTATATACATTATTAGTAACAGAATGAATTaaaaaaaTTGTAAGGTATATATATTGCCTCGAAATTCAGCTGACTTTGGTATTTGTCAGCACACGGTCACTCGAAAAATGCCGCCGCGCCCGCTGGTATATTTGAACGCTCGTGTCACGGTCGCACTTTCATTCGTCTCTCAGCGTTCAGAAGATTCGGTAGTCGCGGCGGTCGAAGCGGAACACCAGTTGTCCAATAAGAAAGCCAATTTGCAGCaaaaaaaaaaaaaaaGACCGGCAATTCAAACGCACCTTGCAACTGTTTTTTCAAAGCCAAAAAAGGACTCAGGGCCACTCCCCACGACAAAAGCTTACGTGCAACGAGTCC
>FBtr0081195|FBgn0015380 2L_19190142_19190542_+
TTGGTATTTAGCCAATTGGAGATGTTCGATGAGATGTTCGAACTGCAACCGAGTTCGAGGTTCCAACACGACTGTTATACGGGTTCCAGCCTTCAAGTTCTACAGAACAAGTCCACGAGCGCCACAcacagtccacagtccacactccacTCCGCTCGGCGTGGAAGCCATTCGCTTCGTGGCGAAGTGTTTGTTTATCCAGTTGACAGTTTGTGGAAAATCGTCACGGTGAGCGGATCAAACGCGGAAAACGAACGCGGACGAACGGCGAGAAAAGCGAGGAAAAACGGGTGCAGAGACAGAGACTGATTGGGAAATATGTGCGCCTGAGTTTTCCCGGCCAGAAGGCAAAGTGCCAAATGCTCTGACAAATAATTCCTGTAATAATCAGCGCGATTGAA
>FBtr0081210|FBgn0041789 2L_19426396_19426796_-
CCAGTTGGAACACCTACCAACTTTCCAACAGTTAGTTTTAAACCGTTGGTTGGTATTATCGACAGCGGTAAGTTGATAAGTATTTTAGTTAAGTTTACCACTTGATTTCTTCCTCGGTCGGTGCGATAGTTCCAACTGCTATCGATAGCTAATCAGCTGTTCGCTCTCTCCAGTTGAGCGAGCGTGCGCTTGTGCTTGTGTGTGTTCCTGCGTTCGTGTACGTGATTCAATGtttttttttttGTATTGTTTATGACCGCCGCCGCTCCAAAATTAAAGTGATTCATATATAAAACTCGTCTCCAACTCGCGGCGAAATCCACCGATACTCGCCATTCGGTCGCTGGCAACAGCTTAAAATTAGTCTCCGGCCAACTCCGCGCTTTTCAGTTGCGGGTGAA
>FBtr0081211|FBgn0041789 2L_19423352_19423752_-
AAGCTAAGCTATCGTTTTGAATATACTATGCCTatccatacatccatacatctataaatcTAAGAAGATTTTTTCGCAGTGCAGTTTGTTTACCAGCTCTCAAACGCTTCGCTCTCTTGCTCCCCCGCTCTCCGTGAGCAGCTGCGAGAGAGCCGGAGCGCTCGTCTATTGGAGCCTCAGCATCGGGCCCCCCTTTGGATTTCAGTCGATTGCGACGCTTTTACTGAATCGCGAGCGCAGCGCGTGTGTTTTTCGGAGTCTCTCGATTGCGGTCTCCCAACGGCGTCCTACGATCTCTGGGATTAATATATAGAATATGTGACAACACACTGCCAAAGGTGCAGGCAAAAGTGCACAGATAACGCGATAGAATATACATATAAGAAACCAAGCCTAATCAA
>FBtr0081212|FBgn0041789 2L_19416270_19416670_-
ATAATGCACGCCGAAATACCTCCCCATATTTTCGGGCAGTGTACTTACTTAGCATGTCTGTTTACATCTGGCTGGAGTAATGTTAATTGCACCCAGACTAACACCTTCTATTGCACTCGCATCGTATTCTCCAGTTGTCAGCACACGATTTGAATATTCCCCATTCAGTTTGAATTGCAACGTTGTGCGGTCTTCATCGGATTTGTTTAGCAAGTGAGCTGAGTGCAAACAGTCAGAGTCGATTGACATGAAAATCGGTAAGCCTCAGTCTTTCGAGTTTTGCGGCGTGGGTTTCATTCTACAATCTGTAGACTGGTAGTCGCTGACCTTACTACGCGTTTCATtcattggatcattggatcattagatcattagatcattgTTCCCATTGAGTCGGCAGC
>FBtr0081213|FBgn0041789 2L_19414277_19414677_-
TTTTTTATGTGATTCTATTACAACAATCAAGAATCAGCTGTTCAAATAATGCAGTTCTTTAACTCTTTCCCTCTCTTTTGAGAGAACACAACTCAAAGAAAAACACTCAAGAGAGAAAATCTCAAATCTTCGTCGCAAAAGCTTTTTTCCACCGCTTGCGCGCAGCTTCAGCTTCGACGGAATTTGTTGTCGATCTTCTTGTTCAGTTGATTTTAAGATTTTGCCGAGCGAAAATATTTTGTGtgctgctgctgctgctgcGCCTCGTATGTGTGAAGTCTTTGCGCGGATGTGCGGgtgtgtgtgtgtctgtgtgtgCGGGAATTTAATTAAGGCAGCCGCAATCGATCAGCAATATCAGCAATacaacaacaaaccaaaaaccgcaaacaagccgccaa
>FBtr0081214|FBgn0041789 2L_19404589_19404989_-
AATGCTTTGCATATGAGGAGAGCGTCGTGCGCAACGAGGTCCACATacacacacacacacaTACATATAGCTATATAGTTCAGTCAGGAGGAGAATCTGTGCGAAGAGGAAGAGAAACATTATTTTTGATATTTTGATTCtttttttttGTTCGTTTTCGTCGGCAGTGGCGGCTAAAAGCAAAAGTTTTTGTGCTAGCGCTCACACAACTTTTGATTCAGTCGAGGCAAGCACATCGACGTAAGCCCACCGCAACAGAATCCGAAGGATATAGCATGCTAATTGGAATCGTTATCCCTCATTCCAGGTTAGCAACGGAACAAACGGCATCGGAAACGGCAGTCATCCGCAACAGCACTCGTCGACAGTGCAGCACCAGACGGTAACCGACTACGCCAGAC
>FBtr0081267|FBgn0005672 2L_19577115_19577515_-
TTAAGTCTGTAATGTTTAGGTGGATTCTTCTTGTTTTACTCCTCTCAAATAAATTTATGAATTGATTTTTATTTATAGTACATAAGAAAATGTAAAATTCAGTAAACAAATAAACTAATATTAAAGTTATCAGATAttttttttAATTTCGCTTTACAGCACTGATTTTTATGCTGCCTCGCGATAGTGTCATCTCCCTCCAGCTAAAGTCTGGCAACACTTGTTCATTTAAGACGCGACACAACGAATTGTACTCTTTCAGTTTTTCAAAAAGAAAATGGCATGAAAACAGGCCAAAAAAGTGCGACAAACGAAGAGCTAAATCCCAAAGTAAGTGGTAAAGTAAGTGATAAACATCCAAATGAAAGCAACCCAAATGCATACATAAATGCGCGAGTGTG
>FBtr0081269|FBgn0005672 2L_19572410_19572810_-
TACCCAATTAACTCTCCAAGTAACGGGTATACAACAACATACAGCATGAGCTCGAAAGCCGCTCGCCACTTTGTTGTTATTATGCCGCATTTTTAGAGGAGAGACTTTGTCGCTCTCGTTCTCTCCCGCTCAGCGTGAGCCAGGGAATCTCGCTCTGCTGAAAAACACCTCCATCTTCAGAACCAATTTTGTTGTTGTTCGGCATTCGGTTTTCGAATCTTTGGCGGTGCGGTTGTGTTTTTTCGTGTGCGCGGTGTGCGTTGTCGGCGTTCTGCCCCCTAATGTTGTCCAAGTTTAAATGCAAACAGTTGGTAATTTGTGAAGATAAAGCATAGTGAATTGGTGTTTTAGTGAGCAGTGTTTCATTTAGCTTGGTGTTGGGCaaaaaaaaTAGGTTTTAA
>FBtr0081562|FBgn0040670 3R_7093838_7094238_+
ATTAATaaaaaaaGTATATAATCAAATTAACTAATACTTTACGCTTAATAAATTTTATACAAATTCACTGATTAGTTTATGTTGTTAATTTCATTTTTAGTTCTTGACAATGCTATCGTGAGAAAAATCATGCCCGTTGCTGGATTTGAAACGAGTTCCGAAACTGTAAAGTTTCCTGGAATCAGTTCATCGTCAAAACACTGCATTTGATTTCCAAACGAATTTTACCGACTCGGGCTTAAGTACTTTTCAAAATACACGAGATAATCGAATTAAAACTCGAACCATGACAATAAACAAGGAAACGGGAACCGATCCCGATCCTGGATATAAGCCTACGTTACGCAGTCAAGATAAGGCCGCGTAAGTATTTCTCATGAGGATTCGATTGCCATTACTCC
>FBtr0081616|FBgn0014863 3R_7117532_7117932_-
AAAGCACATTTTTCTTGTATACTAGCATATTGTATATGTGAGAGCAGATATTTTGTGATTTGTTGGGATTCTTGTTCGGATGGCTAATGTATTTATTGTTGGGGCTATATAGTCATCCCTATCATTTTCTCTGGCGACAAAGTTGCCTTCGTGCCGTGTGCAGACAAAGACTGAAAGCGCTTGACAAATTTTTCAGCGCGATCAGTCGAAAATCGTTGTTAATCGAAGCTAAACTAAAATTAAGGATATTTCTCTTGCGAACCTTTTTATTACGAACGAAAAGTAAATATCAGTTTTTGTCAATGGaaaacgaaaaccaaaaccaaaaccaaTCACGCATAACCCAGTAAATTCCAATATTTTGTGTTGTGCTTGTCTAAAAAATATCGGTTCAAGCTCTG
>FBtr0081617|FBgn0014863 3R_7116516_7116916_-
aaaaaCCGCAGATGCATACCAATATGTTTCCATCCCACTCTCTGGCGTTATTTGATGAAAACTGAAATAAAACGAAGGAAAACTGCTCCGTGTTGCCGCATCTTAAGTTTCTCAACTCGGTGTGCTGAGCAGGAAAACTCAGTGGCAGCGGCGAAAAGTCGACCGCGTTGCCGTGCCGTGTGCACTCACAATTATATAGACTAGTTTGCTTTGAGCAATCTTCCAGTTCAGTACTCGGCGCTTCCGTGTGTGGTTTTAGTGCGTTGTAGGTTCCGTTCTATCTTGGCTATAATACACTCACACCCAACGGTTGGATATCGCCAGCTCTTAACCGAtttttttGCACGCAGCAAAAGACCATTGCAAAGCACCTGACTAATCCATCGCAACCGCTAGATAAC
>FBtr0081729|FBgn0037447 3R_6468237_6468637_+
AGTCAAACCATTTTATATAAACAATCTTCAATTAGGTCACAAGACTTGTAGACATTCCCCAATCCATGATCCCTGCCTGAGTAGTAGGGTGTAGAATCCGTGTATAAATAAATTGTGTGTAGGTTTTCCCGTTTGAACGGCAACAGCTGCATAGCTTTTGGAAAATTGGGAAAGCCACTCGCGAGTTTTCCGCTGGCGACGATCAGTGTGCGAGAGTGCGTCGACGAGCGAGGACACAGAACCAGAAGCCAAGAAAATCAGCGGAAAACGTATCCGGCGGGAGAAGAACCAACGGGAAAGCTGCAGCCAAGTGAAAGTGTGGGGAGATATTAATAGAAGGCCACGTCGCACACATATATCCGAGCAGCGGATAAATATACAGACCGTTCATAGGCGGTCCG
>FBtr0081824|FBgn0037533 3R_7977569_7977969_-
ATTGCAGAGCTCCGTTACGCTACCAGCTCCTGGTGAGTTTTTCTAAGCTAACAGTTCAAATTTCCCGCCAATCAGTTTTGTAGCAACGAGCATCTGTAAGACAGCGTAAGTAGGCACTGAAAATCGCCGAGGTATTTTATAAAAATATGGAATAAGGTATGACCGATGGGTAGATTAATTCCTGGTAAGCCCGTATTCAATCTATAAAATATTTTACATACCACACAAACGAGGCATTTGTAAGGAATTCTTCACCGCGTTCATTTCGCTAATTCTTGCTGCGGTCTATTTTAGGCGTATGTGATAGTACAATCAACGCAGCTGCTGAATACCCACCCGATTCCACGGAGGTCTACAAAACTATAGCCGAAGATACTTTTGTGGCAGCCAGTTCGAACCCC
>FBtr0081864|FBgn0037565 3R_8300543_8300943_-
ATCCGTGAGGGAGAGAGAAAGAGACAGCGAGCGAGTGGCCGATGAAAATTCCGCGGCGGGTCGGACGACCGAGTGTGCAAGTAGGAAAAGTGCAAGTAATAATTTGTTATTGTTTTTCCTTTCAACAAAACACCAAAAATAGACCGACAACCTTGCGCATAAACCCATTAAACAAAAGAAGCGCAGCCAGGAAGAAAAGTCGAGCGAAGAAAAGAAAAATGTGTGTATTCAATGTGTGGCAACAGTTTCGATATAACGTTCGGAAAGTGGCGAAAGTAATGGGGGCCGCCGACTTCAGATACACATGATCTGAtcccagcaccagccatccacccattcacccacccacccactgatccaccggtccacgtccgtccatccatccatccaGCACATTTCTT
>FBtr0082001|FBgn0002932 3R_9039271_9039671_-
CCTGTGATTTGTTAACAATTAGTTTTCTTAATGGCACGTTATACAACGACAACTCTTTAGAACACTTCACATCTTCAGGAATTGGCATCATTAATAAACGAAGTAAATGACTTTTCTAGCGCGTCTAGTGATTTGTTTATTTATAAATATTGTATGGTATATTCTTGTGTGGCAGATGGCAAAGCTGGACTGTCATGTTTAAATACTAACGCGGTCACACTaaaaaaaaGCCTTGCGACCGGCAGCTCCATCCAAATAACAATTAGGCAAAGCTTTAAAATGCATCGCATTTAACGCCTATGATTCCGGAAGTGAGCTAGCCTGCCAATAGCACACGATCGGCTCACGGTGCACATAATATCGAGCTTATGCGAGGGCTGGTCTACGTGAAAATTCAATGC
>FBtr0082003|FBgn0002932 3R_9033531_9033931_-
GTAATTATAAAAAACTTAAATTTCCAAATATGTCTTACTGGCATACCTAAACTTCTAAATATCTTGAAAACATATACTaaaaaaaGCCAAATCTGACGGGAGAATTTCTGCGCGCCAGTACTATCCGTTACTCTCCAGCTGAGCTGCGTCAGCGACGTCGCGCTGGTGCGAAGCTATAAAAGGCTGCACCACCGTTTATTTGTTGaaaaaaaaCTCAGCGAAAGGTTGTCTCGAAGTTGTCGTCGTCGGTCTTTGTgtttcgtatcgtttcgtttcgtttGTTCCCGTTGCGCGCAGACAAACAACCAACCAAATTCAAAATGTTTTAACGGAAAACATTCAAATTCGAAGAAGAACTCTATCGCTTAATTTAATGCCAAATAAAATACGCAAGCAGCTTG
>FBtr0082060|FBgn0043791 3R_9494601_9495001_+
GTATATTTGCCCTAAAGTACCTTTTTAAGGAGGTTCCACTGCGCACTGTTCCGTGTTTTCAAAACAAAACCGCAGTGAACCCAAGGCAGCGATACTCTTTTCCATATCAACCGGCGATCAGGTCGATGGCGGCAAAGGCATTATGAAATCTTGAACCTCCCAACCGATCGCTATAAATATCGCAGGTCTCGTGCTAACGACTATCAGTGGCGGAGGAAACGTGCTGGGCAGCGTACAGCCAGCTCGTAAACTGAGAAACTCTAAAACTCAGAAGAAAGTATAGAAAAATGAGGCTGCAGCTCTTCTTTTTTCTCGGCCTGAGTGTTCTAGTCAGTGGAGGAGGCAAGTTCTTATATAGGTAGATCTGAGTAAATACTAAATACCAACCCAACTGTACCTGC
>FBtr0082226|FBgn0040078 3R_10261923_10262323_+
aaGTATAAGGTGTAATATAATTTGCAGCTTGGTAAAAACTAAATAAATCTCAAATATCTTAGCTTACCTTGATTAAAtataaatgtaaagtattaactcaaaatatttgttattatatttaaaacatttattataaattattttattttCTACCATGTGGTTCAGTGTACCAAGCAACATGCTTGGATTTCCAACTCGCACGGTCACACTGTAAACAACGGCTGCGGAAACAAAGTGTGCTTCTAATTTCCAATCAAAACGCCGGCAGAAAAACAAATTTTATCCACGGCAACGAAACAATAGTTTGTTTGATCGTTGCAACGCTTGACTTCACATTTCCTCTCCCTCGGGCGAAAAACAGCTGAAACCGGAAACGGATCAGAGTATTAGCATCAGGCAGG
>FBtr0082255|FBgn0001235 3R_10614076_10614476_-
GAGCGAGTTAATGGCACAATTGTTGCATCTGAACAGAGCGGGGCAGCTGCATGATTGACAATCATGCCGCACCGCTTGCACCCGTTGACTTTGCTGTTGTTTGTCGCTCAGCGCTCTCTTCGCTGTTAGTTAACAGCGATGTTAGGAGTGGAAACACGTCCGACTGTAGCGTAAATTCAAACGTATCTGGCGGGTTGGTTTTTCGATGAAATATCTTTCATCCGCACAGTGTATTTTTGACTGCGAAGCGCGTACGACGTGTGTCTGTGTTGCGTTGCGTTCGAATaaaaaagagaagaaaagcgaaaaagTGTTGCCGTCGGTGAAGTttattattattatgattattattattGCCCGTTAACCACGCGTTTTGCCATCAATCAACAAATAAACAACAC
>FBtr0082280|FBgn0037835 3R_10792704_10793104_+
ATCCGTGGATTCCTTCCCATTCTCGCGGGAGAGCAAACGGATGGGATTCTGGTCCGCCGGGCCAGAGGTGTATATACAAAAGGCCCATGTAAGCTATATGTAGGGAGGTGCGAGAGGAAAATCGCTGAGTGGGGCCTTTGTTTTGTGAATGAAAATGAAAATTCTCGCCGTACATATGCCAAGCCTACGTCCGCCGTACGCCAGTACAATTTTAGATCTCGAGCGAGCGAGTTCGTCCGGAACAGAGAGCTACAACCGATGAAAGCCGTATTTGTTGGATAGAAACGCGGACTCAGATTGCCATTTTTGTTGCAGTGCACCAGAGGATCATGTACATTTACCCCAGCTCACCGGAATCAGCATCGTCCTTGCAGTCCGAAGAGAGTGCGGCCATTAAGATT
>FBtr0082346|FBgn0020910 3R_11221694_11222094_+
TGGTTGGTGTCCCAACTAAAAAGTAACCCGTGTTAAGAACGTATGAGGGTGGCATCCCTCAAAATCCATGGCGAGCAGTGTTACCGTACTGCGAAAAGTGACCTTAAACCCATCTCAAAAAATATACCAAACGTGTATTTCTCAGCAAAGTTACCACTGGGCACACTACACACTATATAACGAGACGGAAGTCGGAATCGTTTCTTTTCCGTTTTACACGTCTGAAGAGAACAGACATGGTGAGCATCTCGATCGGATAAAATAAATTATATTACTATGTGATGTGTCAAAAAGATGGATGATTGCAAGTTAAATAATTGATTAGTTTGGAAACAGTAGCGTTATAATCACTCTAAATGTAACTAATACAAACAAAGCGTAATTTTAATGCATAATTTGCA
>FBtr0082562|FBgn0003651 3R_12258537_12258937_+
GCTGATGGATTAGGGAAATAATTAATGGTTCCATTCCGATTCAACGGTATTTGACCGATAACTGGATCAGGTTTTGGCCACCAAATCGATGGCTATTACAGGGGTTATGACCCTTTGTTCAAACTAAACTGGTTTGATAGGGGAAAACGAAATGTCTATCAAATATTTACGATTTTTATAATCATCAGATAGATATACATATTTACTCCAAGCTAAATTGTTGTTTTCAAAAGAAATGAATTTCTTTCCACTCCTTTCAGAATTCAAGAATAAATATTGAAGCAATATGGCTTCCCTTGTTCAAACCGATCAATCGTAAGTACAAAGAGCTGTTTTCAGCaaaaaaaaaaaaaaaaaCATTAATTCCAACGAATTGGGGGAAGAAGCTCGGTCTTCTTATT
>FBtr0082563|FBgn0003651 3R_12280910_12281310_+
gCAAACCAGCCAAACGCGTCGAAGGTCTTGCCCCACCAACGCGAGCGAGCGAGAGCGGCGATTTCACTCAACTAGAAGGCAATGCCAGCTAAACGAGAGTGAGCAGACCAGCACCACTGCCCGTTTGAGTTGAGTATGGGGAGCGGAGAGAGATTTGTGTGATGTGTCGTTAGGTCGAAACGGTCGAGTCGAGTCGGGTCGGGTCGTGTACCTTTTGCCACGAATGTTGTGCCAGTCAGGCTCTAAAAGGCCTTACGAGAACAGCTGAGATTTCGCTGCTCCGCATGACGCAAAGATACCGAAATTGAAAAATTTTCAAGTCTTTAAGATATTATATCTCGTGTGTGCGCCGAGCGGGAAATTAATAAGCAACATCGaaaaaattcaaaaattcaaaaata
>FBtr0082564|FBgn0003651 3R_12280952_12281352_+
GAGCGAGCGAGAGCGGCGATTTCACTCAACTAGAAGGCAATGCCAGCTAAACGAGAGTGAGCAGACCAGCACCACTGCCCGTTTGAGTTGAGTATGGGGAGCGGAGAGAGATTTGTGTGATGTGTCGTTAGGTCGAAACGGTCGAGTCGAGTCGGGTCGGGTCGTGTACCTTTTGCCACGAATGTTGTGCCAGTCAGGCTCTAAAAGGCCTTACGAGAACAGCTGAGATTTCGCTGCTCCGCATGACGCAAAGATACCGAAATTGAAAAATTTTCAAGTCTTTAAGATATTATATCTCGTGTGTGCGCCGAGCGGGAAATTAATAAGCAACATCGaaaaaattcaaaaattcaaaaataaaCCAAGTGTTTTATTAGTGAAGCCAGCTGAAATGTTAACAG
>FBtr0082785|FBgn0000046 3R_13425783_13426183_+
AAGCGAGCAGAAGTCCAAAAGCAAAAATCCAACGAAAACAAATTATTTTTAAAAGAAACTCAGAATCTCCCCCCGCCGGCGCAATGTGCATCCATGTGCACATGTGTGCCGAGAGGCGATTGAGTGTGCGTGCGGAAAATATCTAAAACGACTGAGGGTCGCCAGAATGGTATAAATATTAGCGCATCTCGGTCCAGCGACCACTCGCAGTTCTACAGCGAAAGTGTTGATTTGGATTTCTAGTTTTTCTTCGTCTAACGGTTAGTATACTCCACATCCACCAATTCCGTCTGTCTGGTTGACTTTTACCCAATCCGATGCTGGATCCAGTGTACAGTGCCCAACTTTCTGAAAAGAAAGATACTTTGGAAAGATAGAGATCTCAACAAACAACATATTTG
>FBtr0082786|FBgn0000046 3R_13426247_13426647_+
TTTGTTTaaaaaaacattctttaaaatgttaaaactgaaaaatattagttgtttgatcttaaatcaaaaattataattaattaaaaCTTTTATTAAAGTATGTAATATTTTCAAAAGTTGAAGACAGCCCTTTTTTATTAATTTTAATGATTGCTCCTCTGCAAAGATACTCTTTCTTTTAAAGTCATACATGTTCTGAGGCAACACCTACACGTATTTCATAATTTCACACTTACACACAAGATTACAATTAAAATCCATACCCAATCCGAATACCGAAAGCCCACTTCTCACTTCTCCTTCTAAAAACCGCCTCCGTTCTCGTTGTTGTTGCAGTGAAAACAGCCAGTAGCCAAGATGTGTGACGATGAGGTTGCCGCATTGGTCGTGGACAATGGTTC
>FBtr0082947|FBgn0003862 3R_14286703_14287103_-
AAATTAGCAGTTACACCGAAAGTGGTTTTAAATTTTGAAAAATACTGTTTTGTAGCAATACGCTTTTGTCTTTGAACTAGCAGAGACACATTCCGTATTTAACCAAGACACACACCCCGCAGAGCAGAGACACCCTACTAAAATATCGGTGTGACCAGGTCTGCACACACATGAATTTATTTGTAAGTCTCACAGTATTTTTTATAGTTATCGGCGCGGTCACACTGTCCGGTCGTTTTGCTTTGCTATTTCCATTTCGCTCGTCGAAAAAACGCAGAAAATGTGGAAAATAATTGATAAACTGTGCTAAATAGTGTGTGTGAATATGGTATGCAGTGTCTGCCAATGAAATTACATCGAATTTGTGGCGTTCAATTGTTAAAAAAGTGTGAAAATCGAGA
>FBtr0082959|FBgn0020299 3R_14596598_14596998_+
gGCGCGTTGACTTTTATTATTTTATAATCTCCCAATGCATTGGCCCTACAACGGGTGGGAAAGAGAGCGAGGGATCTCAGATCGAAGCGAGAGAAAGAGAGAGCTAATTGATATTCTTGGCATTCAACAAAAGCGGTAGAAGGCCCAAAGCCAAGTCGAAAGCCGAGCTTTTGCCAGTCGAAGTTGAAGGACTGTGGCAACTTGACGCTCCAAGCGTTGCGCATGCGCAGTAGAAAAAATCCAAAATAACAACCAGAACAATCCCAAGAAACTGCAGTGAAGAGTTGATATATTATAGCCAAAAACCTCTTGATAATGATCTAAGTTTTGTGCCGTGTCGTGCTGAGGTTTTGGAATTAATAACAACATGTTGCTGAAAGTGGAAAATATCGAAATGGAGA
>FBtr0083078|FBgn0004117 3R_15309993_15310393_+
AGCCCAAAAGAGAGAGCATCGTATGAAGCAGCTTTTGGGGGAAATTTCGAGGGAAATTTTCGAGATCGCCGAGCAAAGTTGCGAAAGCGCCATTCCACATATACATTTATTAATGGGAAATTTTTGAGGCGAGAAATTATTCAATACCGCGTTGGTGTGTGCCCTCAGTGTGTGTGAGTTTTTCCGATTTTCCGAGTGGCAGTGTGCGTGTGCGTTGGATCTTGGGGTCGCTTTCTGGGCTAAGCAACTTGGTCAGCATCAGTGTTCTCGGGGTTTCGACAGCGTATAGTGTGTTTGAAACGCTAAGGTTGGTCACGCCAGGATTTTCACCCGACAAGAATTAACTCAAAATAAATATAATTAAATCGCTCGCCTTTGCTGCTAACCAAATTGGTATTTTC
>FBtr0083079|FBgn0004117 3R_15311835_15312235_+
GACGGATCCGGATTCGGATTTTGAGTGGGCGTTTTGAAAATGGAAAATGAAAATTACGTGAGATCTTTTGAGAATGCTCGGCGTAGCCGCCAAACAAAATGTGTTTACATTTAATTCTCAAATTTATTGCACGAACACATATGCACAGCATATAGATATATACAATTTAATTATACCTATGGATAACCTATAGAATGCGCCTGGATCGTTTAAATAAACCGATTTTGTCTTGCAGCGgaaacataaaaattctagaagtcacagtaaagaaacaaaaatgtatagtcaaaagaaaaatccaagttcaaaaaatctgtaatttatgaaaggaaataaaCATTGGAATATCTTAGGACCAACGTATATATGTTATAATATATTATTAAGCGGTTCAAAGCTAC
>FBtr0083080|FBgn0004117 3R_15310045_15310445_+
GAAATTTTCGAGATCGCCGAGCAAAGTTGCGAAAGCGCCATTCCACATATACATTTATTAATGGGAAATTTTTGAGGCGAGAAATTATTCAATACCGCGTTGGTGTGTGCCCTCAGTGTGTGTGAGTTTTTCCGATTTTCCGAGTGGCAGTGTGCGTGTGCGTTGGATCTTGGGGTCGCTTTCTGGGCTAAGCAACTTGGTCAGCATCAGTGTTCTCGGGGTTTCGACAGCGTATAGTGTGTTTGAAACGCTAAGGTTGGTCACGCCAGGATTTTCACCCGACAAGAATTAACTCAAAATAAATATAATTAAATCGCTCGCCTTTGCTGCTAACCAAATTGGTATTTTCAACTGGATTTCGAGTGGATAACAAAATTGTGATAAGTGCATGGCATTCAAAA
>FBtr0083162|FBgn0053207 3R_15665983_15666383_+
CAACTGCAACGAAAATGTGCGAAAATGCCGATTAGAACGAGCCCGAATGAGTTCATCCTCTCTCTCGGGAAGTTCATTTCCCCGAACTCTCTCTCTGGATTCGGCAGCGGCAACCGATGTCGATGTTGCTGTCGTGTTGTTGCCGCTGCACATGTTGCAGATGTAGCTGCCGTCGTCAGTCGCTCGAAACGAATTTGGAATTCAGTTTTTGACTCGACGTCGCAGGAAACGGACGTGAGTGTCTCGCATGTTGCCACAATAATCGAAAAGAAAACTCTGAACGGAATACGAGACTTTTTTCAAGATATGTGAATCACTAGTGGATTACTGAAAACGAAAATAAATACCAACGAAAATATTTACCACAAATCCCAAGCAAACGATACGCGCGTCGTGCAAAC
>FBtr0083257|FBgn0040071 3R_16225451_16225851_+
AATTCTTCACAAGCTGCAGAAGTTCGATTTCCAGCACAAAAATATCGATCCCCCATTATGAACAAAGATCCAATATTATCGATACATCTGTGTACTTGGCTTCGTGCAGAAACCGTTAGGCGCCAATCACAATTATCGACTTTATGAAAACGAGCAAAGCGGCCAAAGCAAAGCAAAACCCATACGAGCTGAGCTGAAGCAATCCGAATTGAACCGAGCCAAGGCGAGTTGGCTTTGTTTGTTGGTCGGGCCCACTAAAATAGTTCAGGAAATGATGAAAACGTGGAGCTGGGGCGAAGCAGAGAGGGCGGAAGGCATGGTACATTGAAAGCATTGTGGGTCTGAGTTTTGGTATTGGGATTGGAGCCATGGCTTTCGCCCGATTGTGTCCCAGCCTGGTG
>FBtr0083258|FBgn0040071 3R_16242616_16243016_+
tctcccacccccgctGCTATCGAGAAACTCGTTCAGTTTCAATGCTTTTTACATAAGTGCGCGTCGTGGAAGGGAGACAGCGTTGCATCGTTCTCGCTCGCACTCACCACGAACGGTGCTCGTACAGGGGTGCATTTACTTGCGTCTGTGTGCGGGCCTGCCGTTTGGCTGCCTGCTGCCTGCTTCTTGAGCGCCGAACGTTTTATTTGTGATTTTAGCACGGCGCTGCGAGGTCCACGTCGCTCATTTGCTCCGTGCCCGCTCGACAGCTCCAATTCGAAAACGACGTAAACGCCAGCCGTTCGCCAAGCGCGCGTAATTCAAAGTTATCAACTCGAAACACTGTTTCCCGGAAAAAGTGCACACCGTTAAATGTGAAATATTCAATCAAGTCAACTGGA
>FBtr0083277|FBgn0010438 3R_16205050_16205450_-
CGAATTCAATCTCCAAAAGCGGATTTATACACCaaaattaataaataataataaaaaaaCAttttttttATATACTTGCGAGTAGCATTTCAAGTCAATATATAAAATAAGAAATAATGTTGATATGCGATATTTCGTATTAAAAACTATCGCGATAAAAGTTTACATATCGTAAATATCATCGATACATCGATATTTTATTAATACAATCAAGATGCAACACACAAGGCGCATGGTAAGTAATATTATTAAAAAGCCGGTAAATTGCAAAATACAATGAACAAACATGTTAttttttttAGCTGAATCCTCTGTTGACCGGCCTGCGAAATTTGCCGGCACGCGGGGCAACAACAACAACGGCAGCGGCTCCCGCCAAAGTTGAAAAAAGTGAGTATTTC
>FBtr0083347|FBgn0003944 3R_16734226_16734626_-
ATGAATGAACGAGAGGCGCCCACCCCGATAAACTTAAACTGAACGAACACTCAAGAGAGAGCGCAAGAGCGCTCAAAAACAATCTGGTTTTGAGCGTTTCGCTGGCTCTCTGTTTCTGTTTTCCACTCGTTTTTAGGCCGAGTCGAGTGAGTTGAGTCGGCAGAGCAAAGTCAAAACACTGGCAACTGCGATTTGGTGCCACATTCGTTCGATGGCAACGGATTGGATAACAGGCGCGCGCTTTGTTTTATTATCCACATTATCAGCGGCATTATTGTTATTATTGGCCCTCAGCGCTTTACCGCTCGCCCACGCGTCCGCCCGTGAATGCCGCGCGGAAAAGTCGCTTTCCACTAGATTGGCGTCCAGATTCGAGGAAATCCGTCAGCAGACGCATTCGC
>FBtr0083422|FBgn0038475 3R_17079745_17080145_-
TACATCTATATGTaaaaaaaaaaaaaaaaaaaTTATCAGAATAGTGAAACAGTACAACCAACTTTAAAGTTGTAATAATTAAAATTGTTTGTAAATGTGGTTTAATATCATGTATACCATTTATTTTATAAATATCCACCAGCTGGTTGGACATCTGGCAACTCCTGTCATTACATGCTTTCAGTGTCGAGCGTTTTCCAGCACTTGCATGTTTACCTTAAGAAGAAGAGTAGAAAAAATCGTTGTGTAGTGGCAAAATAAATAAATACAGATGTGAGTAGCAGTAAATAAAACATACAAAGTGCAAAAAAGGCATAAAAAGTGCATGACCCTCGCATAGTTTAGTTTCCAGCTGGGAAACCTTTTATTTGTCTACGATCGTACATTTATCTGCATGTGAA
>FBtr0083423|FBgn0038475 3R_17077902_17078302_-
CATTCATGGCATTATATAGTTTTTATCGCCACAACACGGAGTGTATTCACCTGGAAGGGCCACATAGAACTCAGGCACATGTGTGcacacacacacaTATGTAAGCATGATAACGCTCTTTGAAACGCTCCCCCCACTCCGCCACCATCCCCGCGAGAGATAAGTCTCGGTGGGCTCTGTGGCTGGGCAGACGCAGACCACGGCAGTCAGTTGACGGGCTCTCTCCACGGCACACGCATGATCGCCGGAGCGGATTTGCGGAGAAGCAGCTGATCGCGCGCTTTCATTTTCACACGGACTTTCAGTCTTTGTTTGCGAAACTATTGATTATTGAAACTATCTCTACCGAACTAACGAAGCTGTGAAGGATCCCTATCGATCCGAGATTAGTGCCAAAATGC
>FBtr0083479|FBgn0038536 3R_17682469_17682869_+
GTGGGAAAATTGAAACATTTGCAAACAGAGTGACCGTGGCGACATACTCCAAAAATCGCGCCAGTCACATAATAGTCCTAAATTTGGACAACTAGCGATGACTCAAGCCGCCGGATAAATGCGCTATGTTTTTGTAGCCGAGACACGCTACGTGGGGAGAGCGATGTTTTTATCGTGGACACAAACCAAATTGAAATTCTTCACCGAAGATTTTATCGCGACTGTGCCATGGTCGCACTGATTAGCTCACCGAAACGTTCATTGAATTTGTTTTGATTATCTCGAAATAACAAGCTATTTTCTCAATTTTCCTGACAAAAATGACATCGATTGCCAAGTCCATAGTACTATTGGCATCCCTGGCCACGTTCGCTTACTCCCTGTACGTGGTTGGCAGCCTG
>FBtr0083548|FBgn0010389 3R_18052784_18053184_-
GCGTTCCGTTCAATTTTGTGTGTTTTCTGTATTTGTTTACGCGCCTGCCGCAAAAATACATTGCAGAGATGTGTTCTCCAGCATGTTGAAGTTGATGGGGGAAATGTGAATTCGTTTCATTTGTTCCCTCATTTAATTGAAGAGATTTATTTCGCAGAGCTGGCTCGGTTCTGTTCGGTTCGCTTGCttttttttGACTCAGTTGCGATCGGACTGCGTGCCGTTACAGTAGGCgaaatcggaggaaaatcgttggaaaatcggttggaaaatcgttggaaaatcggtgaaaaatcgtcgaaaatTAGAGCGAACGATCGATCGATTGAACGCGTAATAACGCCATATAATATAATTATACTAATAATTATTAGTAATGCCTCTTGGTGAAAACGCACACA
>FBtr0083549|FBgn0010389 3R_18049166_18049566_-
AGTCGCCTTTTCCGACGCCGGCGCATTGAGTAGGACATTGTGTGTGGGAGAGAGATGGTGAAAGAGAGAAGGGCGATCGGATCCGGGGAGTTAAagagagatagcgagagagagagagtgtgggagatttaagagaggtagagaATCGGAATAGTCGCGATCACCACTAGAATTGGAATCGGAATTGGCATTGGGCATATTCAGTACATCGGACTACGCGGACCAATTTGGAACAGTTTTTCGCTTGGCTCCGTAAAAATTCACAAAATTTCGAATTTGAAAAGCGCAAAAGTCGGCAGACACATCTGCGCAATCCCTTCTAGAAAATCGGAAAAACGTGAGTGAGTTGTGCGAAAAATAGAATCACATTTTAGGGCGCAGTGTATGTGTATATATAGAAT
>FBtr0083637|FBgn0023083 3R_18572891_18573291_+
aaagttaataaatgaatgaattgaataaataaataGTTTATCCAGGACATTAACATCACACGTCTTGTAACACACTCTCACTCCCTACAAATTTGAATCGCGCGCTCAGTTCAACAGCATTTGCGCTTAACAGCGCCCTGTAGTCAAGCTTTTTGGGTACAGATGGTAAACAAACGGGGAACAGCGGAAGGGAACACCGAAACGATGAGAACGGATCGTGCGGCAGCTGAATTTTGGTTGTATATTTATTTCGTGCCGTCGAATCGCTTCGCTAAGCTGACTTTTTGACTTTTTCGTGTAGTTTGCACTCGAAAGGAGAAAGAAATCAGCCGAAATATATCCCCCGAAGATATTGGCGATAGCCCGGTTGGCGTATATATTCCAGTGAATCGGTGGATTGC
>FBtr0083638|FBgn0023083 3R_18584273_18584673_+
TTAAATCCGCAGAATTCTGGAAAGCAAAGCTTTAAGACGAAATTATTTAGTGGTAGGGTATCCGATGCTCGCATAATACAACTTTCTGTGCTTTTCTCTCATATTCATGTTGTTTTTGCCACAAGCCGTTGTTACGACGTCGACGTCGCCTGCGCTGCTATTGGCTTTGCCATTGCGTTTGTTGTTCTGCTTTTGTGCGCTCATTTGTTGCGCGGCTTTTGAAGCGATCGCTACGCCGAAAAAACGACACTAGTCGCAGTCGCGCCGGCGTGTGGAGCAGAATACaaaaaaaaaGTAGCAGCAACGAGAATCGTGTAATTATTTCTTCAGCATTTGGCGTAAATTGTTTTGATTTCCTTGCCGAGAAATCAATAAAGCCCTAAATGAAAATTTATTGAACT
>FBtr0083733|FBgn0010768 3R_19164011_19164411_+
TTGGTATTCGaaaaaaaGAGCACGCCTCCTCCCCGAAACCGaaaaaaaaCTCTGTGGCGCCGGGAACAAAAAAGAGCGCGAGAGAGTGAGAGCGCACACATAAAAAACATAAACAAGCCTTTTTCACTAGTGTGCGTTTGTGCGGAGAGAGAAGAGAGCGAAAAACAACTTCTGAAAAAAGACGCTCTTCGCTGTGAttttttttCAGTCAGTTTTTCGACGGTCGTGAACACGAACAGTTATTCTAGCTCCTCCTGTTCTGCTGCTTCTGTTGGTGtttttttGCGTTTGCCGCGACGTAAACAACCGAAGAGCGGAGCTTACGCCCCCAACTGCTCCAGCTCCACGCCCCCCTCGCAACGTGTTCGTTGTAAATGCAATTAATCGTTGTTGGTCGCTGA
>FBtr0083739|FBgn0000463 3R_19326017_19326417_-
TTAAATAGTTTTTAAAATGTGTAAGTTGACTATTTATTCAAAACGGTTTGTTGCATTGCATCTGCTGAAATGCACTAATTTTGCCACGGAACTCGTTTTGAGAGCGAAAGAGAGAAATGAGAGAGCGAGTACGTTTCGTGGTATTTTTTAGTACGATTCGCGGCGGTGAAGGTGAATAGTGTTTTGGTCGTGGACATGAACGGCATTACGTTTTTCAACTCGGCCGCGCGAATAACTCGAAAAAGGCAGCTCCGCAGCCAAGGCATTTTGAAAAACACAAGTCCCCGACTCGAAACGCGACCAAATATTCGGTGTGTGACGCGAACTGCCAATGCAATAGTTCACTTAAGAATTGCAGATTACCGCGACTCTGGGCAGTTCTCATTCGATATTTGAATGTA
>FBtr0083860|FBgn0038738 3R_19864193_19864593_-
TCCCTGGTTAAACCTTTCAAATTCAAGCTTTCATTTATTTGCGAAAAACTAAACCAATATAGAGTTAGTTGATGATTATTTTTAATAATTCCGACAAAAGAACTACTTGCAATCCATAACTCAGAAGTCGCTCTTAGTAAAAAATCACAGCTGATAAATTCGCTTCACTTGACAACCCTACCGTTTGACCGGTGCGGATACACTGAAATATCAGTGCTGCTCAATTGGGAAAGCTAAATTTTTTCGCCGGCTGTGCGAATAAAAGCAAGGCAAGTGAGAGAACTGATTTAAACCCCTTATCGGCCGATTCGTGAGCAGGTCGGGGCGATAATAAGAATATAAGAATACATATACATAAGCTGAATAAGCAAAGCAACCACTGACAATTCGATCGCTTTTCA
>FBtr0083991|FBgn0027493 3R_20830380_20830780_-
AGAGATTGaaaatgcttatataaatgaaaaacaacttaattaattaaaaataaaaatataactgcaaataaacAGTAAGGGACCTAATATGACCGTACCACCTCCACCCACGCAACGCGTTCAGTGTTACCATCGCGAGCCGCTGGCGCAAATGGCGCGCGCAGTAGGACCGCTCGCCCGCACCGGGCCACCCTCTGTTTGTTTTATAGCCAAATGCTGGTCGAGCGCAGCCAGCAGAGAGTAATCACAACGTGTTCGCGAACGATTTCCGAGTGCCCGAGATCCGTGTCCGTGCTCCGATCCGATCCGATCTGTTCCGTTCCACTACGGGGAAATGTCTGCCAGCGCCACCAACGGCACGCACTACGAGCAGCTGCACCAAGGCCGCACCAAGATGTACA
>FBtr0084087|FBgn0004862 3R_21388680_21389080_+
TTTGTTTACGCACTTGAGAGGAAACTCAAAGGCTCTCCAGCTAGGTTTCGGATCCACCAATGGCAGGAGTCGAATGCCAGTTTCCACCCCCACGGATGCCGGCGAGCCACTTGAGTACGGCGCACATTTCCACTCCGTGAGACCGAGTGAATCTCGCCGGGGATCTCGGCTACTATTTAAAGACAGCCCGGAGCGCCCAGTTGAAGCACATTCGCTGCGCAGCCCTCGAGTCGTGAAGATCGGAAAATCAATAGAAATCCGTAGTGAACAAGTGTCGGAAAGGCCAAAGACAATACCtatatatatatatCCGAAATATTCAGAAAATTCGAAAAATGCTGAATATGGAAAGCGCGGGTGTCAGTGCTGCGATGGCGGGTCTGAGCAAATCGCTCACCACG
>FBtr0084091|FBgn0011278 3R_21446337_21446737_-
TGAAAACTTTGCAGCGACTAAAATACTAAATACAGTCTCGTTACAATCTGAGAAGCGCCCGTCTCGCTCGCACTCGCCGTCTGCCATCCCTTTTGCACAGCAGTCTCATGATGAACGCCATAATTACCGTTACGTATACGCCACCATTGCTATTTTTTGTTGCTGTAGCCGATTGGTGCTGAGAGCCGAGCAGAGCGAGATGACACTACCATAAGGGTATCTCGCTCTTTCGCAGAACGGGTTTTGCTCTCTCgcgagcgagacagagaaagagagagagacagagagtgagcgagcgaacgagagctgcggcagagagcagcggcagcaAAAGAACTGAAGAAATATCGACGTGTCTAGTTAGCAAACCAATCTTCAATCTAGTTTCGAACAGTTGACTG
>FBtr0084111|FBgn0004863 3R_21499786_21500186_+
GCAAACTGGCTCTTAACCGAAATAGGAAGGAAGTCGGCAGCGGCGTCGACGTCGGGCAACTGGTTTGACTTGTTTCCGGCTCACTCCAACAGCCCAAACCCACCAGCAATCGGCAGAGGCAGCCAAGTCGGCAGAGGGCAGGCAGAGCAGCGGCCGTCGGCACAATTTGATTGCATTTATGAAAAGCGTTTTCGCCCGCTAGCACGCGTCCGCTCCCAGCTCGCAATTCGCCatccgtaatccgtaaactttaatccgtagaccgtaatccgtgaatccAAAGCAGTTCTCAGTTGGAATTTCCCGCAACGGGTAGTGCTTAAGCGCGGAAACTGAATTGAAATCAATCGGACGATTAGTGTGTGCTTCGCGGTTGAAACACTCTACATCTAACTATTAAG
>FBtr0084117|FBgn0011766 3R_21660232_21660632_-
AAAAACTTGGTAAAAGTACCAATCGCCAAACTGACTACAAGACAACAGTTATTCGCGGTTATATTTGGCGGAAAGTGGGTGGCACACACGTCAGTCGCCCGTACCGCTGTTTGTTGTTGTGTTTGCTGTTGCTTTCCAATTCGCCCCGCCAATTCGCCGCACCGCTCATTCTTTCTGCAGCCACCAATTGTCATGGTGTTAAAGTGAAGAGGAAGCAGCAGCCCGTGAGCACATTGTGCGCTAGTTGTTGCCGTTTTACACCCAGAAATCGCGGAGATATCGCCCTGAAAGCCCAACCAATTGACAGGTGACGATCTCACCTATAATTTGCGATCAAAAACACAAAGCTAACCCAAGGGGAACCTAGTGAAAAACGTGGCCGAAAAATCCATACGAAGGCG
>FBtr0084118|FBgn0011766 3R_21638294_21638694_-
TGCGCCCCGTTACGAGCTCTCTCTCCGACAGTTTCCCTGGCACTAGCAGTCATGATCCCCTGCAATTGCATTCCTGTTTCGGTTACGGCGGGCTCTCTGCTCTCTCTCCCTTCTGCTTCTTCCTTATTGCCCGGTTTTTCGGAATTTGTTGTGGCAAGAAAGAAGTACGCAACATTTACGAATCGAACGCAGCAGAAAGTGGAAGTGATCAGCGGATCTCCCTGATCTCTGGATCGCATATCGTTATACGCGCGTTGTTTGTTATTGCCTTGTTATTGTCGCTGACAGCATTATTGCAAATAATATCCCAACTCATCCAAGTGAATACAAAATAATGTATCTGCAAGATACGAAAAGTAAACGCCCGCTTGCAAAGTGTTGTGTTTCGTTATAACCCACAA
>FBtr0084119|FBgn0011766 3R_21632873_21633273_-
TCGTTCCCTTTTGAATTGACAACCTATCGTAATATCGAATAGCTATCGTTTGATCAGTTTTGTCTCCACTCAATTTACGATCCACTCTCTTCTGCTCTCACTCTCTCGTGCCGCGAGCGCTCAGCTGCTGACGCCTCAAATTCGCCGCTACAAGAGACGCCGTGCGTTTTGTGGCTCGTTGCTTGTTCTGTCGATTCGCCGCGTTCAGTGTTGTTGTCGCGTCGTGACGCTGCTGTTGCCGCTGCCGCCCCCACACACATGTGCGAGCAGAAAACACGTTACGAGGGGAAAATCGACGGAAAAATCCGaaaaaaaaTAGAAAAGCTAACTGAAAAGAGTACAAGACTGAGGTATTGATAAGTTAATGTGGTTTAATACACTAATTAAGCGTAAGTGGCCGG
>FBtr0084280|FBgn0024558 3R_22583025_22583425_-
GTCTAAGAGTAACATAGGTATCATACAGCTGAGATCAAAAAAGCAAACCAAATATATCATTTCTTAAGTAGTGGACCAAAGTTTTTAGTGTTTATTTCCCAATTAAATGAAATGGCCTTCAAATTCAAAATACGCGCCATTGCTGCACAGGCTTTTTTAGCCCATTGTCGCAATGTGAGTATTTCTTGGCGCTCTGGCGGCGGTCACACAACGCGCGACGGCACGTGTTGACTGCATTTAAAAAGCGATTTTAATAACATTTGGCAGGAGTTGCAGTGGCCGAGCAGTCGCACCAGTCGCCCAGCATGTTCTACCTAATCGGCCTCGGCCTTGGCGACCTGAAGGACATCACGGTCAAGGGTCTGGAGATAGTGAAGCAATGCAGTCGCGTCTATCTGGAG
>FBtr0084334|FBgn0039003 3R_22690180_22690580_-
ATCACAGCTGAGTACATTTGAGTTATTTATCGATTAGAAGTCACGACATTATACACAAAGAACACAAATTTAAATATAGGAAATTATTTATACTACATAAATGTATTTTATATACTATATACGATGAATAATTAAACTTTGGTAAACAAATTTTTAAATTAATAATTATATTAACTAATATTTGTGAGTCCATCTCTAAGACAAGTTCTACACGATGCCATCGCTAAGTCAAGACTAGAATTATTTCATAGATTTTCGTAAACAAAGCGAAAAACTCGACATAGATGGCCACCTGGACGCAAAATGAGCCGACAGGTGTCACCAAGCGCAGGCGTTGGAATCTGGAAGGTAAATCTCTGAGCTTTGATTGATACACGTTCATAAAGTGAAGATGTTTTCCC
>FBtr0084344|FBgn0039041 3R_23042041_23042441_+
TATACCCCTTAAATCTCAATTTACAGGTGCCATCGCTTAAATAAAATATACTTAATATTTCACATTTGGCGTTAAAAGCAAAAGTACCCAAAAGCCAGTTAGCTGCAATTACAATTAAATTAAATTGGTTTATGGTAAGCAACTTTAATTATGTTCGATAGCAAAACAAACCAAGTCAAATTTGCTTTACACTTCGGATCGCATGGCACAAAATAACACCGAAAATCATGATTTAGGGTGaaaaaaaTTTAAATTTAAATCGAAAGTTGTTTTCCCAGCCCTTAAAGCCCAGATGGACAGCGCCGATGAGCAGCTGCAGCTGGATCTGGACAGGATATCGATGGAGAGTCGCCAGGCCAGCAGTTTCGATGACCTCATCGAGCTGACCAACAACTCGGAGC
>FBtr0084362|FBgn0039040 3R_23035363_23035763_-
GTGAGGTGTGTAAATGGACGCTTGCCACACGCTCGCATTCATTTGGTGGGGTTCCGCTGAAAGTCGCGGCTAATTGCCGAACACCGCGAACCGGGTCAATTGTGGATACACTCGAATTGCAATCTCGACGGCAAGCCAGTTTTGCCGATCGATCCGCTTTCGACGGCTCGAGATTCGCGACTTGCGATTCAATGCGTTTTCGCCATTCTCTCGGCACGGTTGTGACTCAAAAGTTGGTGGTTAAAAAATAAGAAAAATGTCAGAAGTAGTACGAAACACTCTGGTAAAACTGCAGGCCATAATCGCACTGATCGGTTTGGCGGCCATAACGCCACTACTCATTTTGGTAGCACTACTCGGCCGACTGATCGCCAAACTCTGCTGGTGCTCGGCGCCGAAAA
>FBtr0084364|FBgn0039039 3R_23026513_23026913_-
TGTGCGTGCCAAAGGCGAAGCAAAAGCGGACAGAGATCGCCCAGAACTGCGTCAACTGCGGCAGCGGCAGAGGCAGGATCCAACGCTCCACGTtcccgcacccgcacccgcacccgctcccgATTCCGTTCCCCTTCCCACACCCGTGGAACATCCCGTTCCGGGCGTTTAAATATCGTGCGGCAGCAGCTCTCCGGTTTATTGTCAGCCAGATCGCGGTGGCGTGAACATCGCAAGTGTTGAACTACATAGATACATAGAAAATCCTCCGACTTACGTGTGTGTTTAAGTGTTCGATTTTCTTGGGATTTCCCGCGTTCGGTGGCCATaaaaaacaaacaaaaaaaaGAAGAAATATTGGCAATCTTCCCAGACAACTGCCGGAAATGCGAAAGTGAAAG
>FBtr0084406|FBgn0051365 3R_23126222_23126622_-
CTATTTTAATTGTCATTGTATTCTATTAAACTTTAAATATGCACATTCGGTATGCATTGGATTTGTATGAAAATCAATACCTTTAAACCTTACATTAATAAATTAAGTTATGATACGTTTATGGGCCGTATATATCAAATTGTTTATTTACGAACAGTGTGACTGTATTGCTTTCGTTTCGAGAGGAGGTATTTTTAGCGAACCTGTCTGCGGTCACATTGCTTGCGATGCAGAGACGCCACCGAGTAAATACGTTGATTTACCAAAAATAGACGCCTTCATGGATGCACAGCCGTCGTATCCCGATTTGGCGACCCTGTGCCGCCTTTGCCTCAAGGAGCACCAGGATGCGTACGCGATCTTCGACGAGGACGACACCCAGCTCTCGATACCCGTGCGCC
>FBtr0084472|FBgn0002922 3R_23718157_23718557_-
aaaaGGGGAGGGGCGTGGCCTGCGGCAGCGTCCTTCTGCCTTAGAGAACCGCCAATGTCGTCTAATGGCGGGGCGCCTCTAAAAATAGGAACCACTCGAGAGCCACTCAGCCACTCAAAACGCAGCAGCATCCGCACTCCGAGAGGATCGCGAGCACATCTGGGGGCCCACGATATCTTGGATTCTTGGATATTGTCACCAAATGTGTTGCGATTGCGACGGAAGGCGGTACACACACTCGCGTACGGTCCGCAAATCGAAGTCGAAAAATATTTTTGAAAATGTCGGAGGTTTTTACAAAGCATCATTAAAGTGTAACCAACTAATTAAGGTTCTATTTTAAAAATCCCGAAAGTGAAACTATAACAAATTAAATTAAATAGAAACCACAGCCTAAAACT
>FBtr0084504|FBgn0053108 3R_23995459_23995859_+
CGAATTTAtttttttCCAAAGATTCATTTTATGAATTCTCATGCTCTTTGGTTTAATTTAAAGAATAAACTTGAACAATTTACAATAAAAGTCAAATAAGCTTATTTTGATATTTTTATGTGGGCTTAATTTACTTTGTGCCCACTGTAGAACAGATGCAACCAGGTGAACACAGAATATCGCTTATCGATAACTCAGCCCTGTTAATATTTGTCTGCGAAAACAGCTGTGGCTATTGTCTGTTAACTCGCTTAGTCTATTTATTTAACTAAATACCATGTCGAATATTTCAAGTGTGGCACCACCTCCTCCCCCACCACCCATGATAGTCACTCCTAGCACACCTGCTACCACAAAGGAACGTCCAGTTGGGGACAATATAACCACCGATGAGTGCACTT
>FBtr0084506|FBgn0020647 3R_24031627_24032027_-
TAAAAGGGCCAGTGTTGGAAGTAGGCTGGTATTCaaaattaaaattaaaaaaCGTTGAAAGTATTAACATTGCTGTGCCCCCATTATATTTCTTATTCTAATTTGTATGATCTATTGGACCACACACAGTTATTTATTGATTGGTATATACGATTTTACCCGCACCGCCCAGTTGATATTTTCAAGGAATCCGCTCTGGCCACACTGCTCCGCTCCCCATCGCAAAAAGCGGAAGCTGCAACATAGCTGCTCCGCAACATTTTGCCAAATAAAACGTGCCGAAACGCATAAATATTTGATGAAAACCGCTCCAATCGTAAATAATAACCCAATCAGTTTAACCTGTGATCGACTCGCGATAAAAACGCGCGCGAGTGCTGAAGAGAAATAGAGCGAGTGCC
>FBtr0084689|FBgn0004885 3R_24719497_24719897_+
CTGTTTTCTGATTAAACATTAAAAAAGTTGATATTAAATAAATACCAAATCAATGTTTAAGAATGGCGCTACATCGATATCCGATGTTTTCCAAGCACCGATAGCCTGGGACCAGTTCTGTTCTTATCGATACGTTTGTGCCAGGGTTGTTCGTCGCCGGCTGTAACGGGCATTAGTTTAAAATTGGAAATAACTTGATAACCATTTTATGTGTATTTAACCATTTAAAATGTTACTATTATGGTAAGTGATTCGTAAATAGTATTCATATGATAATTAACATAAGAAAAGAGTTAATAAGGGCTTTCCTTACAAATGGTTTAAAATCGTTCGAAATTTGAAAGTAAACAAATTAAATATGTAAGTTCTTCGCGGAGATCTTTGATCTGGCTAAGGGACAC
>FBtr0084690|FBgn0004885 3R_24719857_24720257_+
GTAAGTTCTTCGCGGAGATCTTTGATCTGGCTAAGGGACACTGGCCCCGTGAATTCGTGGCCTTTGTTTTCGTCCGTCGGGGCGGCAGTTCAAACGCAGCCGCCTGTTGGGCACTTTTCCGCAGTTGTTCTCGGCGCATGCTCTTGGTGGGAACAGTTTGGACTTGGACTCGGTTTATCTGTCTGCTCTGTTTATGTTCTCAAATCGCGAGCAACTTCGGTCGTGAACGGACGTGCTTTCGCTGTAAACTCGGAATCGGTGTCGCGAAACAAAAGAATATTGGCAACAAACTTGTTTGAGTCAAATGGCCAAACGCAAATATCCGCAAAGGGCAGCAGGATAAATTTATTGGCCAGTGAAGTGAGTGAGTGTCTTGTTTCGAATTGGTTTGGCCaaaaaaa
>FBtr0084958|FBgn0002609 3R_26021623_26022023_+
TACAGTAGCCTCTCTTTGTGCCGCTGCCGAGCGCCGCTACCGATCCGCGACCGAAAAGAACCGAAGTGGAACTCGATCTTGGGCCCGAGTGCCTGGGAGCGTGTGTGAGTGATCATGCGGGAGCTTTGTGGCCGGGAGAGCCTGATCCCCGTTTGCCGGGAGAGCGTGGCTGTCATATAAAAGTAGGGCTGGGAACTAGTTTGCCACTCATTTCGTAAAAGTGCCGCCACTCGAACGCACCGCAATCGGTGGAACGCGCAACGCACGCGCAACAAACTCGTCAAAAAGTAACCAATCTATGAAACCAACCAAAATCAGTAGTGATAATGTGCAGTTGAGAGACTAAATACAAAAGAACAATCCTTAAAATACACAACATAAAACAACCCAATCGATCATGG
>FBtr0084961|FBgn0000591 3R_26040040_26040440_+
GTTCCCACGCCACGAGCCACAAGGATTGTCCTCCGTCCTACGAAGTTGCAGCTGTTCCTTGTGAAAAAGACAACAACACCGGCGTTTAGCCGTGCGAGCGAAAGAGAGGGCAGGAAAGGTGCGTATCAGAGGGTGGATTTCAGGGACCAGGGAGCGGTATAAAAGGACGGGACCTCGCAGAGCAGAATATCACTCACGATTACGCCGTCGAGCAGGCAGCAACAAGCCGAATAcaaaatttttcaaaaatttttaaaactacgtaacctactaccaaaacaaaaaTGGAATACACCACCAAGACCCAGATCTACCAGAAGGTGAAGAAGCCAATGCTGGAGCGCCAGCGACGTGCCCGCATGAACAAGTGCCTGGACAACCTGAAAACACTTGTCGCCGAG
>FBtr0084994|FBgn0000064 3R_26261391_26261791_-
AATTATTTATTATGTTAATACGCTTTGAGCACATTTCATTTAAATTTTTACCGCCCAAACGAAAGCTAAAGCTTCTCAAAGCTGTCTAATAAGTTTTACAGCTTATCTGTTAGGTTCCATCCCCCACTAAAAGCTCCCAGAATGAGCTTTATTTTGGATACCTTTCGTTTGGGGATCTGGGAATTTAAAGCGCTTGGCTCAGTCGGTTGCCCAACACCGTCGGCGACGACCTCCAAACAACCTTTTGGGGTCTCGCTCGGCATGTCTCGCTTATTTCGCTTTGGAATTTCACGTTGACGCCGCAGTCAGCGGTAGCAGAGGCATCGGCAGCGGCAGTAGCAGCGACACGGGCCGAAAATAAAAGCGTTAACCGCTCTCCTccagtgcagcagcagcagcgg
>FBtr0084995|FBgn0000064 3R_26259635_26260035_-
TTCGTCGTTTTCGATTCAAAATTTTCACTGATAGCAAGCTCACGAATACATATAGACGGACATGTGGCGGTTTATTTTTATAAACGGTCTCTTGATAGGAACGTAAATTTATTTTGATTGTTTTTTGTTGTCATGCGTTGGCTGCTCTTCGTTCCTCTTTCTTTTTTGTCATCGTATATATTTCGCCTAGTTTTCGAAACATTTCAGTCTTCGATTGATTGCCGGCAAGTGTAGGTGGGTGTTGTCTGCTGAGTGAATCCGCAACATCTATAGATAATTCTATAGATAAGGGTGTACATACATATCTAGTGTCGTTCTGTGAAGTGTGTTTAGATAACTGTTTAGAAATTAATAGATGAAAAAATGATTTGTATTCTAGAGATATATTAATATATTCTTAA
>FBtr0084999|FBgn0000064 3R_26258079_26258479_-
ATTAAACAACAGCATATGACTCAATGGCTCTAATCGGTTAACTCAGAGTTCCACTTTAAATAACTTGACCTTTACAAATATTCTTTTTATTTTATGGAAATAATAATTAGGTCAGTTCAGTAAAATAATCCAACACTTGATTGATAGCTATCTCTGTAGCCGTTGTTATCTTTTTCAGTAGGAACATATGTAACTTTGAGTTACTTGATTTTGGTTGTCAGACTGTGCGGATCGTATACGAAATTTTAGTCCAAAtttttagttttattttttACCTCGAAATATTTCAAAATTCTGTGCTTACGCAATGGTTTCCAATCATCCGCGCCGCTGCGGAATTCGATAGCTAGCTTATTAAAACACAATGTCCGCTACTCTTTTTCATCCAACAAAATAACACC
>FBtr0085001|FBgn0000064 3R_26261212_26261612_-
GGAATTTAAAGCGCTTGGCTCAGTCGGTTGCCCAACACCGTCGGCGACGACCTCCAAACAACCTTTTGGGGTCTCGCTCGGCATGTCTCGCTTATTTCGCTTTGGAATTTCACGTTGACGCCGCAGTCAGCGGTAGCAGAGGCATCGGCAGCGGCAGTAGCAGCGACACGGGCCGAAAATAAAAGCGTTAACCGCTCTCCTccagtgcagcagcagcagcggacccagccagtagccagcagcTAATCACCACATCCCAGATTCAGTTTCCAGTTCGGTGAGTGGGCGTCATACGCAGTGAACAGAACCCCTGAGCCCCTTaaaaaaaaTTCAGATATTTTTCCCCCCATTGGCGGCAGTGCAGTTGAAAAGTCGCGTAATCGTTCCCATTTCTCTGGGTG
>FBtr0085095|FBgn0027889 3R_26866607_26867007_-
GATGGGAATGCCTATTTTGTTGCAACACGAAACCGGAGCGTGCGAGTTGTTTCTACGGAATTCGGTTTCGACTACTTGAAATTTTTTCGGGGAAAAGACGCCGTCAGCGGACGCCAGGGGTGGAACGGAATATATCGATGTGTGGCCAATCGATATGCCCTCACCCCTAGATGGTAGCTTCCTTTTGTGGCCGCACATTGCCAAGTGGCGCCGTTTTGCAGAGCTGTCTATCGTAATATATCCTTGAAATCATAATCATCCttttttatttttATGTTTCAATGACTCGGCAACAGCCCTGGAAATACGTCGTTTTTACAAGTAGTCCTACTGGGTTATAtttttttttAAGCTGTCACTCACTTGACAACCCTGAAGGACGCTACTCCCCGCGCCGATTG
>FBtr0085096|FBgn0027889 3R_26866425_26866825_-
TTTTGTGGCCGCACATTGCCAAGTGGCGCCGTTTTGCAGAGCTGTCTATCGTAATATATCCTTGAAATCATAATCATCCttttttatttttATGTTTCAATGACTCGGCAACAGCCCTGGAAATACGTCGTTTTTACAAGTAGTCCTACTGGGTTATAtttttttttAAGCTGTCACTCACTTGACAACCCTGAAGGACGCTACTCCCCGCGCCGATTGGCAACCCTGATGGCCCGGCATTTCGAGCGGAATTTGCGAATATTATACTTGGCCGCTATTTAACGACGATCTTGCCCAGAGAATGCCGCGTGTAGCCAAGCCGAAAGCCGCCGCTCCGGCCAAGAAGGTGGTGTCGGCCAAGAAGGCCAAGAGCAAGCTGTACAAGATGCCGGAGAAGGTGA
>FBtr0085195|FBgn0002772 3R_27659977_27660377_-
ATACTACAGCATATATTTTGGTGTGTGTATAGCCTTGCGCAGGAAAAGAGCGAGCGTTTCGTCATCCattcgtattcgtattcgtttttgaattcgttttcgaaGCTATAGCTGTAAATGTATCTGTATCTGTGTCTGAGTGCTCGGCGATCGGCTGGTTGGCTTTCACCTCAGAATTACCTTGCCGTACTGCCACTGACGAATAACGTTCAGTCGAGACCGAGCTCATCCGCGATACAGTTGATTTTCGCATCAAACAGACAAAATGGTGAGTGCCCAGTCGGCCAAGGAGTCTTCACACATCTTCCACCAATATCCAGTGATATAGATGTACATAAATATATGCAGCAGCTGAAAACTGAAGATTTTCCACACTCGAACTAATGCCAAACTCTCAAATC
>FBtr0085422|FBgn0004369 3R_29457370_29457770_+
ATTTCCCCCTACTCGCTGGGATCAAAAAGTGGCGAGTTCGAGGTGCACACATTAAAAGAGCAAAAATAAATACGAAATGCTCTTATACACGCCGTTCTCTTCGCCGCGCAAAATGTGTATGTGAGCGAGCAGCTGCCGCACTTGGACGGCGAATTCATCTGCACGCCGCAAACGCGGCGAATGTATCCGTCTCTTTCCCTGTCATCATCATCAGTCGCCGTCGTCGTCTCGTCGCTGTGGTTTTTATTCCGATTGTGGCCATGCAAAAAGAGGCAAATATCTGGGAAAATTAAGCAATATCCTAAGTGAAACAAACTAAAACATGAGTTAAACAGTGTGTGAACTAGGAACCTATGAAAAACCGAAATAAAAACCGTGAAAATCGCATGAAAAGCCAGGTG
>FBtr0085423|FBgn0004369 3R_29461672_29462072_+
aacaaaccgctataaaaataataatagcgctaaatgattataacaataaaataaatgaaaatTGTGGGGACAGAATTGAATTGATGAAATCACTCGTTGAGTTAGTCATCTCAAATAATAAATTTTTTGCATTATCTGTAGTGCCAAAATGGAAATCATTTAAGCCGAACAAATTAAGAACTAAGCATAGTAAAAACACAAGCAAGCACAAACTATAAAACAACGCACAAAAATGTTGTAAACGAAAGGAGAAACACTGACAAACACCAAGTCCTACTAAACAGTGGGACAAAAGCGCACAATAAGTGAACGaaaaaaaaaacccaaaaccaaaaaacacacacgcacaaaaTCGTGAAATCAAACGTAGATCATCACAACGACCAACGAATCAAAATGCC
>FBtr0085427|FBgn0039667 3R_29494582_29494982_+
CAACCGCCCCTCTGTTGGCCGCTCGCCATGGGAAAAGCAAATGACGCCTGCACTCGCAGAGATCGCCCCGAATAACCCCTccatatccacagatccacagatccccagatgcccaTGTAGCCATGTACTCCGCATGTAGTACGATCAACTAGCCGAGTGAATTTTGGCATAAACCATTTTCCGCGGACGCCTGATTTTCTCAGTTTTCTCAGAGTTGTGGAGCCGTCGAGAACGCGGAGCATTCGCCCATGTAAAGCCGCAGAATCCGTCGATTTTCGCCGGAATTTATCAATCCGATTTGCCAGTAATTTGCAACAGAATAAGTGAATTTGCCAAGTGAATTTCCCTAGttttttttttCAACTTGCAACGAAAGTGCTAAAGTTACGAAACTGCACTTT
>FBtr0085428|FBgn0039667 3R_29496341_29496741_+
gttctTAAAGAGTGCGTGAGTGGTGTGGTGCGTCGCCCGTGAACAGCACAGCTGATGCATCCGAAAGTAGAGTGATTGAGTGATGCGATGTGGCAGTGCTCTCGTTACTGGCGCTGGTCTATAAATAAGCCTAGGGTTCTCTTGAGTCTACTACTGCCTGGCGGATCTTTGGAGATTCCGATGGCACGTCGATGGGAATGCGGCTCGCAGTAGCGCGAAAGTAGCTCGATACGACGGATATTCTCGCCTCGCAGGCAGAGCACGCGTAGTTTGCCCCGTGTGTAGCTATAttttttttttATATAAGCAAGTGGTTCCGAATCATCCACACCCAGCCATGGATATATCCACCGATATCTGGGGTCAGCTGGCCGTGGAGGCATCGCAGGTCTACCTCTCCG
>FBtr0085494|FBgn0051038 3R_29876859_29877259_+
CGTGACTGCATGCGATGCAAAATTATCTTTGAAGTGCAGACTTTTCGAGTTGTGCCGCGTCACTCGTTTACCCAAGGCACCCACACTGTCGCACTCGCAGacacacacacacacGCATACCAGTGCGGCCGTGTAGCAACAACAATGTTGAGCAAGGTGCGCTGAGCCTCGCTCTTTCGAATCTTTCTCTCCGTTTCGGTTTCAGTTCACTTCTGGCTCTCGTGCAAAGCGCATCGTACAGCGGATATATCGCATCTGTATCGTATCGTAAAACGAATCGTATTCGCATCCGTGTCGGTCGCATCTGCgtgctagtgtgtgtgagtgtgcccgggtgtgtgcgagttggtgtgtCCGCTGCAATGGTCTTGGCTATTTGAAGCGCAAAAGTGCAGTATTTA
>FBtr0085497|FBgn0051038 3R_29894781_29895181_+
CACTCTCGAGAGCAGAGCGATCCGTTCCGTGCTCTTGGatcgcgtgaatcgcgtgaatctcgtgGCTTCGTGTCTCTGTTTGACTGTCTTCAGGTTGCTGTTCCTTGGGACCGCTCTCTATGTGATTCGTTTGGGATTTGGGTGCTCCAACGCTCATCGCTCAGCGCTCCAACGTGGCCGAAAGTGGCAGCATTTAATTTTTAGTTGCACGCGAATTTCGCAGCGAAACAAACAATATATTCACGCCAAACGGAACGAGGAAACACAGATTATATGTTCATTTTTCCCATACTGTTTGTTCAAATCGTGATTTGTGAGTACGCGCTGAATCGCAGACCCTTTTTAATGACAATGTTTACGCAGCTGTGTGAATTCGAATTCTTCAGATAAAAATGACAGAT
>FBtr0085673|FBgn0039790 3R_30601289_30601689_-
GAAGTAGCCCTTGAACAGGGACTTTCAAAACGCAATGAAAAAACAGCTTCTGAATGTATGCATAGTATGCATGTAAATTATTATAATCTAGACGCATATTGAATAAAATGAGTACTTACTATCGAAATGATGTCATCACTAATCTCAGTCGATTATCGATATACGAAATCATCGATTCATCAGCTGTTCGAATAATTGCGAGGATTTTGTGGCAGTTTTGTCTGAGTTTTCGGAAAAGTGCGAATTAAGTGAAGCAGTGTCGTGAAGAAAAGAGTAATTATTGATAAACGTTTATTAATAGCTAATATAATCGGCGAATGTGTGATAGTGTCTCTGTATTAATTACTACTTTCTTCGGCCTGTTAACACTGCTAAAAACAGGATATAGATCTAGGCAAGAA
>FBtr0085676|FBgn0039790 3R_30600123_30600523_-
GACCCACTTGAACACAATGATACGCAAGAAGATTAAACCATTAAAAAGATAAATAAGTAACTTAATTGACCCACATATGCTTAAAAACCTTAAATATGGTTGTAACTTGTACAGTTCCTTGCTGGATTCCACTCAAAGCGGCAACAGCTGTTTGCCACCACCATTACCTCACTCCAGCGATCTGGCAACGCCGCGCAGCCCTCGCTTTTGCGCTCCACTGTGTCCACAGTCATTCGCTTTTATTTATACGAAAAATAAGTGTAAGAAAGCAACGTCTGGCTGCCTAttttttttATTGATTTCATTCCTATTCCGGATCCGATTCCGTGTTAATTGAAAACGTTAATCAGTCGCCCGCTAGTTGTGCTCTTATCAACACTTTTCGCGCGTGTTTTCCTGCG
>FBtr0085701|FBgn0004606 3R_30765726_30766126_+
CCGTTATATTATGCTGGTGGTGGCACGGAGCACACACACAAACAGCGCCGCCCTCTCTCACTCGCTCTCCGTGGAAACGTAGAACCCCGCCGTATCGCCCTCGCCCGAAACTCACAGTTCGCATCCGACGGATTCGGTAGAGGACGTCGGTCTCTGTTTCGTTCTCGGATTTGGCTTGATGCTTCGAAACTTAGAACTCTGAATTCAGTTGCATCGTAGACGTCGCGACGGCAGCACACGCGTCGCTCACCCACAGAGAAAACTCTGAGCAGCACACAGTAGAATCACGCAGATATAGAACGCAGATCAGTGAAATCGCCCACAAAATAAAAACAAACGCGACACTCGCAGCGGCGCATCGCGAAGAAAAATCCCAGTGTTTCCCATGTTCGAAAGATAAA
>FBtr0085702|FBgn0004606 3R_30783058_30783458_+
ATTTTCCAATTGAAGTGGAATTTTTATTGGAAGGCACCAACAGATGAGCGCAGcttttgctttgtttttgtttggtttggtttcttttcttttggAGTGACAACCTACCTTTGCTGGATAATAGCCCCGTCTTTGTCTAGCAAGCCGAGGTCTTTTTCGTCGTCTTCTTCATTTCATTGTTCGCCTTCGTCCGTGCTGTGCGCGTTCGCTTTTTCTACATTTTCATTGGCGCGTTTAATTGAAGTTTCGGCGTATTTTCATTCGAAAACGTTTGCACAATTCACCAAATATCACAAAATCACAAAACGTCCACTTTTACGACTCAGAAACACACACGCAGCAAAAAATGGCCCGTTTTCCGCGGTCGCTTTGGATTTGGCCCGCTTTTTTGTGGTCGCAGC
>FBtr0085799|FBgn0039858 3R_31612464_31612864_-
cgccaaaaggaaacaaatataaataaattattaaaaccaaagaaataaacgaatgtaaacaattaagtaaaatGAACAATTCAGTTTAAAATTATAAATAATATAGAAAAATTATCAAGAAATCCAGTATCGAAAACTCAAACTATATCGAATTAATGTCAATACTGTAGTCTTACCATATTCAGAGGGACCCTGTGGATATCCGTAGCCGCCGGGCCCCACCATTTGCGTGGGATGGTGCTGTATGGTGCCGATGTCGTTGCCATCGATGTCCATGCTGCCCACCAGCGGACCCGCTGAGTATTCGTCCTTCACCAGGCGACTGGGGCCCGACTGCAGACTCAGGCCGGACAGATCGATGCCCGGAGAGACGACGCGCTCGTAGTGGTAGGGATTCACGC
>FBtr0085800|FBgn0039858 3R_31610778_31611178_-
CACTTAATTGGCTGCTTGGGAAACTCGAAAGTACAATTTTCCGCCCGACGAAATCCAGTTTTCCAGCCAATTTGCCtttttttccttttttattttGTTGCGGCTGTGCAGAGTGACCGTTTCGCGATACAACATGGGCGGGCGTTGCCAGATGGGCAAAGCGCGAAATACCTACCTTGGATTTTTACAAACACCTAGTTTGGTCAGTTCTCGAAGATTTGATTTGAGAATAAGTTTATATTTTTTGGAAATAAGAAGCAAGAAAAGCAGATACTGATCAAAACGCAGAGGCATCCGGGTAAGTGCCATGAGATTTGTTACACCGACTTACACTCATTTCGCGGGCTGTTCAGTGCGTAAAACGAACTTTTTGAAAGGCCGAAAATCAATCGCCACGCGTT
>FBtr0085803|FBgn0039858 3R_31609615_31610015_-
agaattattgcgggcttattagggttcgATAACATTACAGCGAAATGTTAGTTAACAGAGAGAATCGAATAACATACACATCGATAGTGAGGGACTATCGCTTCCGCTGGCTTAGGGTATTTTATAGTACAAATTTCAGTTCGCACCAAATCTGTGGAACTTGTAGGCCTACTGGTAACACTGGTCGCTCACAATATTCTTCATTCGTaaaaaaaCAACAAAGCGGAGAAGTACCGTTTTTGCGAGCGCGAGTGTTTGAATGTGTTTGTTTGCTTAGGAATAGAAAATAGAAATTGAAAAGGACCAAGTGCAAACGTACAAAGCTTTGCTAAAGCAGAACTaaaaaaaaTCAGCAGGAGGAAAATGCACAGCTGATGGAGAAAAGTCCCAAGCACCTTCAG
>FBtr0085825|FBgn0003870 3R_31713667_31714067_+
GCTGCGCTGTTCTCTTAACCATTTGGAGCCCCATTCAAATGTTCGATTCTTGCCATTCCATTTCGTCCGCTCATCCGTCCACATCCACTTGCGTTTTTGGTGCCCTGCGAGCGGGAGAGCAATGTGAAACGGGAGCACTACAAATACCGCCCACTACCACTACCAATTCCCATACTCCCATATTCCATGCTATTCCCAGCTCAGTTCGTGCCGTGTGATCAAAGCTTTCGGTAAGGCTTCGGCTCGGCTTTGTGTATCCACCTTAGCGGCTCTCTGTGGTGCTCGTTCTGCctctctctctctctcGGTTTTGGGGCTCAGCTCAGGGACAACAAATGCGGTAAAATGGCTTCTGCGTCGACGTCGACATCCCTGCCGTTTCAGTTCTGATTGGAGGTTCG
>FBtr0085827|FBgn0003870 3R_31724796_31725196_+
GACCAAGCGAAAAGTCTCCACGAACCGCAGCCCTATTGCCTGTTtgtgtgcgtgtgtgtgtgAGCAAGAGCGTTCCTTTCGAGAGAGGAGGATTTGCCGAGTTGTGTGTGCACGAAGTAGAAGAAGCAGCGCTGGCAGCGACGCCGACTGCGCTGCCTTGGCGCTCGGGAACTTGGAGCCCAGTTGCCGATCGGATCGCCAGAGGATCGCCGCTCACTCAGTGTATTGGTGTCAAGCAAGACGGACGAAATATTGCCGACGACGCGCCGCTGCCAGAAAGAGAGTTTCTTCCGCTCACGCGCGCCCCCCTCTCTACATATACATATGTTTCTTGCTCTCGCGCTGAGTTGTGAAAATTTCCACAAGTTAAAATTAAATGAAAAAAGTGCAAAGGAAGCAGG
>FBtr0085829|FBgn0003870 3R_31725580_31725980_+
CAAAGGGGGTGTAAAGCAGAGCGTATGTGTCCGTGTCCCCTGTAAAGTGATCTCTCCGCAGGCAACCGCCCACCCCTAAAACATCCGCTCTTATCAGGCGCAGTGTGCGTGCGTGTATGTGTGCGCCTGGGGAGGGGGTGTGAGTGAGCAGCGGATGTCGGCAGAGCAGTCGGCTTCCTGCGTCGAGGACTTTGACTTGTTCAGTCTCTCGCCAGTCTTTCTCGAGTGAGGACGTGTCAACTAAAATTGATCCTCTCTCCCGCACTCGCTCTTACTTTATTTCACACACAACGGTaaaaaaaataaaaaaataaaaaaaCTCAACAACTAGTGGCAGAAAAACAATACAATTCCATTTAAAAGCCAGACATAAGTGAGAAATACACATACATATTAGTGCG
>FBtr0085906|FBgn0003866 2L_21828393_21828793_+
TTCACACACTTTCGGAGCAAGCGAGACGGAGCGGTCCCACAACGCTATCTCTTTCCCTAGCGATTTCCCCTGTTTCAGTTCCAAGCGTTCACTTGCCAGCACAGGGGAAAGTCTGCGctcttgtcgctctctctctctcttctctctcgcgctctctTTTGGCTACCCATCGGTTTCGGGTTCTTTTCGCCAAGAGTCAGTCAGTCGACAAGAAACCGTTACTGCGTACGATCGTGCGAAAAAGCTCGGCGCACTTGGAAAAATCGTACGGTAATTAGTTAGCCGAGTGCCGGCGAGTGCGAGCGAGAGAGTAGCACATTTAATCACGCTGACAGCCAGCTTGTCCTGCAAGGGTGTGGGTggcacacacggcacacacaacacacacacaAGTGCGCAGC
>FBtr0086156|FBgn0014028 2R_6807426_6807826_+
TTATTGTTTTAACTTACTTTCGGAAGAAGCTGTAGCataataataataattaattgttataataatTTGTTAGTTTTATCAAACAAGTGTTTTCCTAGTTTAAATAGAAATTAAATTCAAAGGTGCAAATACGTTACAGGCTGTGTGACCAGTGCGCGCATGGTATATTTTAGTGCGTTCCCCAACACTCGAAGCCGCCACGGCCACACTGCACCCTCAGTTTCGTGCAACTTTTTGTACGCAAATAAGAAAAACATTAAATTTGCTCTCAGCAAATCGATAATTGCAAACGCAGTGCCGTTTCAATTGCAGCACAAACCGCAACGAAAATGTTGGCGACCGAGGCGAGACAGATCCTGAGCCGCGTGGGATCCCTGGTGGCCAGGAACCAGGTGAGTGGA
>FBtr0086325|FBgn0034480 2R_20004803_20005203_-
GGAGTAGTCCAGCCCAATTTCCCAGAGCATGTGTTATTAATGATGACTAATGTGGCAGTAAATATTTGTTTATCCAATTAATATTGCCAGGCCTACAGAGCCGAGTGTGAAATGCACTCAAACCTATACTGATTAAACATTAGACTGATAAGAACTACCTTGCTTTCCATATAAAAGAACGCTGCCCAAGATAGAGCGTTAGAAGTAGGAGAGACTGGACGACGTAAACAATGTTACCCAATTGGCTTACCGAAGAATATTTACAGCCGAAATTGAGGGCTTACTACAAGGATGATCAGCTGAAGGTCGTGAAAGTCTGGGCAAAGCCAGCAACCGAAAAAGGTCAAAACTACATGAGCCTTATGACCCGTATCCACGTGGAGATTCAGCAGGGCGATGGA
>FBtr0086555|FBgn0034438 2R_19373043_19373443_-
AAGAAAGTTATAGTACGGTAGAACGCTCACCATGGATTTCGATTTCGCTGGCGGGAGTTTGGATTGTTTTCATCAAACATCAGGCGACAAACGCGAGTGCGAGCGAACCGAAAAGAAAGAGAGTAGCCCCTGGTGACCCCAATCTCCTGTCGTCGAAAGAGAGGACCGTGCCAGAGAGTTCTGTCGCCAAGTGAGCAGCGCAGTGCAGCAGCCGCAGCCGCAGACGAACGCCAACCGTCGAAGGGGACAGTCGTACTCCCCGCCACCAATCAGCTGATCCTCAGCGGCCAAGAAGCGAGCGCTTTTCCAATCGGACTCGCTTTCATCTCGCCCACTAGTTTCAGTTTATTTTCGGTCATACATATGTGCTAATAAGACGCCGCGAGTGCCAACTAATTGTG
>FBtr0086862|FBgn0034267 2R_17728763_17729163_+
GGTGGCAGCTCCGCCCTGCCCAAATCCCACGTCCGAATCCGCTCCCAAGTGGCGTACATATGTATGCAGAACGATTTTATGTTTATGCTGGCTAACAATGGCTGCCATTGTTTTTCTTTTTGTTGGCTCGTCGCGCTCCCCGAAAAAGAAAGGCGAAGGAAAAGGCTGGCGAGCGACAACCACTGGTGGCTAGTAGCCAGTCAGTCTGTGCTCTGCCCTGGCCAGCAGCAGACGGAGCCGTATCGCCGCGATCCGATCGTTAGCCCAAAGATCGCGCTCTTTTATTTCGAATTTTGTGGCTCGCTTCACGGGCAATATAGCCATTTATTTCGGTTGTTATCGCTTGTTCGCCTCGATTTTTAGTCGGTAGTTTAACCAAAAATTTTATTTTAGACGAGCCG
>FBtr0086889|FBgn0034262 2R_17695153_17695553_-
TCATCGATTGCCAGGGGAACTCAACAGCTGCTCCAACCGAAACGAGCCCCCAAAAAATGTGGAGAGGGCTATTGATAAGTGTATATCGCTCTCGCTGCCAGCTGATTTGCCGCTGGAGATCTCGGACGTCAAAAAGTATTACCCGCAGAGCGGCTAAAGTaaaaaaaaaaCAGCAAAAGCACCAGCGTTTCGCGTTCTCGCCGCATTTGAACTTCAAACGCGAGAAAAGTAGCACAGCGCGGATAGATACGCGGATGCGTGGTCATTAAACGACGGATCGCGGaaaaaaaCGAATTTCTTGATTATGTTTTTAGCATAGAGCAAATGGCAGAGCCAAAACAATTCGATCGCAATTGCCCAACCTGCTCCACCTGCGCGCGATCGTGACAATGGAATATTCT
>FBtr0086912|FBgn0022029 2R_17420207_17420607_+
CCCCAAAACATATAAATAAATGCCTCAATGACAGCATCAAATGGAGATAAACAAGGCAATGAGCGTCCCTCCGCTCCAGTGCCTTTCCCCAGCTGACAATTAGCACTTTACTTGACCATTCAAGCTCGGGTAGATGTATACATATGTATGTATACGAAGGCGGCGCACGTTTTTCCAACGCAATGCCTTCAGAAACGAATCAGTCACTTGCTCGGAGAGGGAGAGGCACGACGAAGTAAATCACCGCGTGtttttttCTAATCGCTGCAACTGGCTGCTGCAATCACTATTCTCTTGTCGAAATGTCTGTGACCCAGACGAAACAAATCAAGTTCTACAACCCATCGAGTTCCGCTAGCTCCGACAGGTAACGAACGACTTTTTAATGCCGCATTAATTCA
>FBtr0086915|FBgn0022029 2R_17421177_17421577_+
TAAAAGAGACATTTGTTATGCAAATTTGGCTAAAATGTAGAGCACATCTTCGACTGAGTCGTGTCACGCCAAACCTCATGTACCACATGCCCACCTCTATGAAGGCTTGCGACAACAACAATGCAGAGACGACGCCGGCAGAGGAAACCGCAGCGCAGCGCAGCTTTTTAACCTTAGCTGCCTTAACACTTTTTCTTGTCATTCAATCCCCAAACGCCGCTCACCTCGCACTTCTCGCTACACCTTTGGCTTAATTTTTTGTTTTCATTAGTTATCGAATAAATATTGGCCGCAACGCAAAAGGTGAATCGCTGCGTACGAAATAAAAACTCTAAATCACATGTGATCCACGCCGGCGGCGATTCGCGTGAGCGTTGTGTGAGTGAGTGACCCATTTTGGC
>FBtr0087009|FBgn0050460 2R_17072852_17073252_-
TATGTTAATTAATATTAATAGGGTAATATTCCATTTTCATTTGGTTAGCTGCATGAACCTATAATATCTAGTGTTGACTATTGATTTTATGTTAAATATTTGTAATAGTTTACTATATTAATTCTCCACCCTGCTGAGTGACAATTCCAAGTTTTTAAAATCAACTGCCAGTTTACTACTGCTATCCTTTGTATTGTTGATTTGTTTAAACTGAAACACACTCCTCTTTTGAACCCCTCACCTCATCTAACAAACATTGCCAAAGTGCTCGTAGCTAATAGAAACCCCTGTCGAAATTCGATTCCCAACTAACCTATCCACTTTTTGGACGCATCCACAGCAACAAGCAGCACCACGGATCCCGAGACAGAAGACTCCAGGCGGGGCGCGGAGGATGATTT
>FBtr0087010|FBgn0050460 2R_17075949_17076349_-
AGACAACTCAAATCCCGGCGAGAGCGAGGGAGTCGGAACAGAATCGTGGCCTTTGTTAATAGCACCAGCCACACAACACAAACGCAAGCACAGACAACAACACCCACACTCGGACCAAAACTGGAGTGTGCAACTATTTATAATGCCGTGCAACATGTTGCTGCGCGAGCTTTGTGCCGTCGATGTTGCTGCTGCCGTTCAGTTGAGCACGAGAAGCCGGCGCGTGAAGTTCGCTCGAAATGCGTTCGAAAGTAGCTTTGTTTACACATGAGTGAATAGATACCGCCTCACAATGAGTAAGAAAATGTGGCAGAAGATCTTTAAGTCCAAGGCGCAAAAGCCGCAGCCCTTGGCCAAAATAAACAAGCGACACAGTCGCATTGCTTACGAGGAGTACCAGC
>FBtr0087012|FBgn0050460 2R_17071745_17072145_-
TGATCGTTGTCCCCACTGCGATCGTACCTTTAATCCCAAGGCATTTGATCGCCACGTAGAATGGTGTAAGGAAAAGGCCATTCAGGCCACCATGAAGTCCACCAACAGCCAGGAGACCAGCAAAGCCAAGGAGCGCCTGGAGGCCAGGAAGCAGTACAGGCCGCCCAATCTGAAGTAAGCCTGGATTTAGTTGACACCCTGTGATCTATCTACTTAACACACGTTTTTGTTTTCTTTCTCGTTTCAATTTATTTTGTTGCTATTATATAATTGACCGCGATGTTTGACAGGACCAAGAGATCCCTCGCCAGGGATAAGTACTCCGGTAACCACGAGGAGGTTCTGGAAGCGGGTGAGATGACAACACCCAAACCAAACCTGATGTCCCATTCGATGACGTC
>FBtr0087267|FBgn0034058 2R_15992175_15992575_-
AAGCATGGCCGTAGAGGGAAAGTGATATTAAGGGTAAATATAGCATTTAAAACTGTAATGGAAAGGTACTTAAGCAATTTACTTATTTTAATTTGCTCTTAATATATTATTTACAAATTGTTGCACCCACAATATATTCAATCTACGCCCACGGTGCTGGTTTATTaaaaaaaaaaCTTGCCATTCACAGTGAAGCGGCAGAACAGCTGCTGGGCCCTCAGCCTAATAATCGAACTTTGGATTTTGGATTTGGCATAATTTTGATTTTAGCTGTCCAACGAGCTGTGCGGTCACAACATAAATATGGATCAACTGGTGCAGTTGAACAATCAGGCTGGCGGACGGGACAAAATCGCCCGACTTATTCAGTATGCCTCGCGTGCAATGTGGGACTCGCTGGA
>FBtr0087319|FBgn0050080 2R_15701496_15701896_-
GCCGGCTGAACTCAAACATCTGTTCCGCTAGTTCCGCCGGATCGAACCATTTCCTAGATGGCTATAAATAGATAATGTAACGCCCTAACTCCAATCTCAGACACGCGTCTGCGATCGTCAGCCGCGACTGAGGGCTAAATTTAGAATGTGGAGAAGTAGGGCCCGCCAGCCACCCAAAAACATTAGTGTGGAGCTCCAACTTCAGTTTCCTTAGGAGCGCCATGGAGTGCAGAGCTGTTCCCATTCTACCCACCTATTCTCAAGCCTGGTTCGTAGTGCACAGTTTTGGATTAGCAAATCTACTAGTTAGTTTTTATTCAACAGTGGTACTCCTATGCCCCGGAAAACGTCCCTCTGCCGTACACTCTTTGATTATGGTCCTCTAAACGATCCGGTGATCA
>FBtr0087387|FBgn0000996 2R_15380788_15381188_-
GGAAACATAAAATATGTATCGTACACATTAAAGACCAGCTTCACTTTATTATTTATATAATAAATAAAACTTCTGCTACAAGCCAGAAAAAGCTAAAATGTAGCCAAATATAGCATGGACCCAAACCAGCGGGAGCACTAACAACTCGTAACGTAAGCGCAGCACGTAACATTTCCGCTATCTCACTCGCACGTTCAGCTACATAGTGCGGACTCACTTGCACCTAGTAGTATTCGATCCGCTTGGAAATTTTGCTCGCCGTTTGCTTTCTCAAAGGCTCaaaaaaaTGCAGCTACCACCGACTTACCTGGCTTCGCAAGTGAACGCGAACTAAGCCAATAGCATCTCGATTCGCCGGCGTTGCGCAGCGTTCGCAAATGCAGCTgaaacgagcaaaaaac
>FBtr0087465|FBgn0001319 2R_14798756_14799156_-
CTCCCAGTGGCGCAGACTCGTTTCGTTTCCATTTTCGAAACTCTCGTTGGCCTGCCGTTTTACCCTGCTTCTACTGCTACTGCTTCTTTCGCTACGGCCGCCTTTGTGgctctgctgcgtcgctgccgctattgctgctgctgctgcgccgtcgccgccgcttcttttcgactgctgcAGCAGCATCGCTTGGCAAGGATTCAGTTGGGGTTTAACAGCCACTCGGGACGGTAGCGCGCGCCGCTCAAACTTGTTGCGAGACCAATTTTCCGAAAATCCCAAATTCTCTACGGTGCATTGGCCAGTTCACCCAAAAACACCcacacacacacacacacaGACTGTCTCACTTTCGTTTCGCGATTGATTGCCAGCTCTCCGGAGACCAAGAACCAAAATAA
>FBtr0087477|FBgn0020269 2R_14713422_14713822_-
CTTTCTTTTTTCTCCGCCTTCAACAACAGTTGGACGATAAGAATTTCCCCAACACGGAAATTTCTTTACTCTCTCTGCCAAAGGATGGTTAATATTCTCCCGCATTTCCGCActctctctctcactctcAATTTCTGCAGTGCTTCACCGTTGTTCTCTCTCCCATGGGCCATGTTTTCATTGCCTGCCGCAACATTTGCTCAGTCCGCGACGAACTCTCAACGCGGGCGGTTGTGTAGAATCTGTGGCAAGTTCTTGCTCCATTCGCACCCATATCGAATTTATTGAGCTTGCTGCGCGCCAAAAGTCCAAAAAGTGAAGAAAACGCAGAGCGTACAAAGTTGGAGAAACCAAAAATAAATATGTGAATGCCGCGAGTGTGTGTGTGCGTTTATTTTTAA
>FBtr0087512|FBgn0010397 2R_14575571_14575971_-
AAAGCACAACAACTCTTACATATGCGAATGGGAAAGCGAATATGGTGGAAGGCGAAACAACAATAATACTAAAGCCAAAAGGTGAGAGCGGAAAAAATAGAGAGAGCAGCGCCGCATTCGTGTTGTATTTGGTTTTTTATGACCGCCGCCGCCGACGACGACTAATTTTGTCGATGATAGCCGTTCGTTTCGAGTCAAAGTTTCAGTCAATTTTTAGTCGTCAAAGCAGGCGGACGTCCAAGCaaaaaaaaTTCAGAATCAAAAATATTGACAGTGACTTGAGAGGATTACGTACTTAACTTAGCAACTCGCACCTCGCAAAAAGAAAAGAAAACACATTGCAAAAATGTCAGCACGCCGCGTCACATTGAACACACGCGTTTCGCGCGCCTCCACCTCCA
>FBtr0087538|FBgn0033918 2R_14256293_14256693_+
AATAAGATATTTATTTCATTAAAGTTATAAACTAAACAAGTGGCATCTAAATAAATAGCAATTGCAACACATTTAACATTTGTGATTTCCGATTAACCTACATATTTTTTACCACTGGTGTCGCTGTTGTAGTGAGACCGTACATCCGCAGTATGACCGTATCTCAAAACAAAACCCAGTTGGAGCAAACCATCGTCAACTATCGGAACATTCAACACATGTATAGTCATTGCGTAAAAGTACCCAAAAATTTCGAAATCCAAAATTAACATAGAACGCCGGTGAGGTCCGTGCGCTGACTCGTCCCCGCCCCTTTTCGAAGCCGAGCAGGAACCGCGGGACTAGATCACCGACATGGCATCGGATCACGATGAGTCCGATGCAGAGCTGGACGAGAACTA
>FBtr0087596|FBgn0002643 2R_13991003_13991403_+
ATTTATTTCTTGATAACAAAATCGGCTTTTTAATTCAAATATAATTTTTGTGACTAAATAAGCAGTGCTGCCATACATTCAACTGGAAAACATCGTCAGCAACAGAAGGATAAGTAATCGCTTGATCGATAGCGTTATCGATGTTTTCCCAGCCATCGTTCCACCACTAGCGCCTCTCAAAACAACaaaaaaaCAGCGGCAGTCGGACGCGGTTTTTATCATCGAGCGCGGTTTCTTTGTTTTAGCGCTCGAAAATTGTCGAGAACTCTCGTAAAAAATACACTGTACCAAATAACTAAGGAGTGCATGCTAATTGAACAAGCAAATGAATTAAGGTGTATATCAAAGTGAAAAGAAGTCAAACATAACCGATTTTGTTGGCGGCTTTCTTTTATTTTTGT
>FBtr0087597|FBgn0002643 2R_14008999_14009399_+
CGCCTCTGCAACATCCAAAGTTCGTCGTCGTCGGCTGTCGTTCGCTGTGGTGGTGGAGCCCAATGTAGCTCCACTCGGCGCACTCGGCACCACCGATTTCTCGGCACCGTTCAAGCCCACAGTCAAGCCATCGAAAGCACCACCACCGAGCTCCAACCGCTCGCCGTGTGCCAAACGCTCGCTCCGTCCATCAGTCATTCATTCAACCGCCAGACGCGGCGCAGGCCAGTTGTGTTTGTTGTCAGTCTCTCAATCCCGATTCCGATTTGACGTCGATTCCATTTGGCtttgttttgttctgttctgttccgttctgttctctgtttctcgctttttcGAGACACGCGAATGCGAATGTGTATAAGAAAACGCGCAACGGCCGCTCGCGTTTTGCCAGCGAT
>FBtr0087598|FBgn0002643 2R_14031463_14031863_+
CCCGCAGCAACACCCATACCAACAGCCACCCACTCGCACACAGATACTCACTCGCTGCGGCGCTGCAACAATGCAAAAAGCAAACTTTCTCGCTGCCGGCGTCGCAGCTGGCGTCGTGTTGCTGCTGCTGCTGCCGCTGCCAGCGTCGCTCGCGTCGCTCGAAGTCGCTTCGTTTGGCTTCGCTGACAGCGGCTCGTGCCAGTACTCAACCGACTGCCAAACGGCGCACGACAAACcagcagcagcatcagcagcagcagcagcagctgaggcaacagcaacagcaacacgacgccagcagcagtaacagccgcacggcagAAACAGCAACACTAGCCAAAGAAAAGCTGAGCGCtttttttttttAGTTGTTTGCGGTTCGTTCCCTCAGCGATAAAaac
>FBtr0087616|FBgn0013733 2R_13941910_13942310_-
TTCCGCCATAATATTATCGAAGTTTCCCACCCAAATTTTATATCAGAGTTTCCCATTTTGCCCGTTGGCGCTTTATGCACACCTTAGGTAAGACCGTAATACCGCCTAGTGAGACCATGCGAGGACTTAAGAATAACACCACCATACCGGGCGATTGCAAATGTATTGAAATAAAACTAAAAGAAATCGTATCAACTGCTAGTTCGGCGAAACTCGGGAAATCGGAAGGTTCAACTTTTGGGGCGGTCCGTGAATTTTTGCATTTTTCTGTGTTTTGGCGGAAAACGAAACCGTTATTGAGATATTTGTGAATCGCAAACTGTAGATACAACTTTATAGAGTAGTTACAGTCGAGATGCTAGATATATTCATTTGAAAATATACGAGATAAGATCGTTTTT
>FBtr0087618|FBgn0013733 2R_13925303_13925703_-
GCACTGTTAGCAACAACACTATCACGCAGTACACCTGCTTCGCTCACTCACACTCACCTGAAATcgctcgcccccgctccgctcccgctatttctctctctctcgctctgtatgctctctgcgctcttgtatctctgtggctcttgCAGTTGTATCGGTATCTCAGCACCCAAGTGAATTCGCTTAACACAGCGGCGCTCAGTCAAATTTGAACCGCGATACCGAGCGGTTGGGCGTTTATCTGCTAGAACTTCGTTCCCTTACCAgtgactgtgtgtgtgcgtgcgttgcgtccgtatatgaatgcatatatgtgtgtgtatagtgtgGCAACAACAATTTGTTAACGCACACACTTACGCGCAGTTAACGAACGCAACTTGGCCCTTTAAAAGTGAGAA
>FBtr0087620|FBgn0013733 2R_13910746_13911146_-
TGACGTTAACGTCAACGACAACGCCAACGCAGGCAGCGATCGCCATGTGCCAATTCCACTTTGTTTCAGCTTCGCTTCTATTCTGGCCTGTAAACaaaaaaaGCGAAGCAGCGCCGCAACGGCGACGTCGACGCCGACAGAAGCGTCAACACCTGGCCAAAGCCACACTTTAAGCGTTTTAACTTGGCCCGATCGCTTTTAGTTGTTGTCGAGACGCCGCCGCACACATTTCACGATACCTCTCCATAAATATTTGCAAAAATTGTATAGAAATAAATAAAACGCATGCGTTCCTCGGGAACCGCGGAATTACAAAACTGAACGAAAACAACGGGAACGCTTTTTCGTAAACCCGGAAAATCTTTATAAAGTGTGTGTGTGAACTAGAAAGATCCAAAACC
>FBtr0087703|FBgn0013765 2R_13450275_13450675_-
GGCCGTAGTGTTCTACTTGCTTATCAGGCGAATGCTAATTTTCGTAAACCGTCGATGTTGTTTACCATCGATAAGAATCGACTTTGCAGTAACGTAAATCGACGAACAGCGTTGCCATACCGCTGTGTTAACTTTTTCCCGTTGTACGGCAGTGCTGCCAGTGCGCATGGCAGCATTTCGATAACTGACGCCAGAAACAGCTGTTCCAGCGCGCTTCATTTTCCAAACAGaaaaaaaGTGTAATTGTTAGCGTCCTTTGTGAAATTGTCAAGTGTTAGAATTATTGTGTGCGAAAGTTAACTATTTGAGGACCTCCCATGGACCAGTCTAAACAGGTTTTGCGGGACTATTGCGGCGACGGCAATGGTACCTGTGCATCGTCCTTGAAGGAAATCACCTTA
>FBtr0087704|FBgn0013765 2R_13449200_13449600_-
AAGTATACAACAGATATTTCTGTATTCTATTCGTAGCCAATGAACTGAGTTTGCTGACCGCTTTCTCGCTGTGTACGGCATTGGGAAATGCGTAACATCTGCTGAGCGCATTTTCCTTTTTCCTCGCAGATGAGCCCGAGTTTTCCGCCCGTTTGCTGCTCTGCCTTTGGTCGCTCTGAATCGGTCGCATCGCAGTTTCAGTCAGTTATGTTCTAGCTTTCGGTTTATTTGGACGTGCAGAGAGCGTTTTTCGGTTTATTTTGCTTGCCTCTCGGCTATCAATCGTGCcatatgtacatacatacatatctatatactcacttacccatatatacatacatatatGTAAATAGAAACAATCAGCGGGTCAAGCGTTGTGCGGGTGTGTGAGTGATTGATTG
>FBtr0087740|FBgn0011763 2R_13222233_13222633_+
TTGATTGTCATTTTCCCACACCAACCAAATGGGTAAAAATAAAACTCGAAAACTTTAATATTCTGCGATTCAGGGTGACCGTTGGCGGGCTGCCAGCGAAATACCGCTCACCTGGACAAAGTGGCAACTTTGTTTACATCCGCGACCAGTGTGCGATAGCGACTGTCGCACACAGCTGCTTACAACACTGCGTAAATTGATGCGTAAATTGGCGCGCACTGTCTGCCATTTCATTCGCACCCGCACACAGCCTGCTTTGCCTTTCCCACATGAAAACGAAAAGCAGCCACTTGGTGGAAATTTTGTGACCATTTTGTTGCGCTTAGAAATTGCGGAAATTCGCGCTGCTGCCAGCCGTTCGATAGCTAAAAGTTCGCCGTATCTTTTGCCACTAATCTCGT
>FBtr0087741|FBgn0011763 2R_13225122_13225522_+
TCACCACCAGCACGTGAGTGTGGGTATACCTTGTGTGTATGTGTGTATGCACCCCAATCTTAATGTGCCGCTCGCCTTTCGTTGTTGTATTCCGACTCCAGTGCGCTTAACTCGCTCCATTCCATTCTCTTCACTTCGCTGCGATGAATTCACCGTATATACGGCGAAAAAACGCATCGTTGATAGTACCACACATACATTCAGTTACTCGCTAACACTCTGACACCCATGTGTGTGTCTGTGGAGTACATGCAGTTTTGTTATCAACGACGGCATTTCAGTCGCGTGTTATGTGTATATCGGAAACTAAGGAACCTCCGCATCTTCCAATTTCCAATTCTGCAGGACAAATATCCAAAATGCTGAAGCCGGCCCAGAACAAGTCCGAAATGGAGGGAGGT
>FBtr0087745|FBgn0002789 2R_13246470_13246870_+
CCGATGATGATCTAAAATTATAACGCACGATTCATACGCGGGAGACGGGCAAAGTCGGCGTTTCGAATATATAGAACGCCCACGCTGCAAAATTTTCACACACTCGACTCCGAATTCGGATATATTTTTGGAAAATTCTTGAACGAATTCGTCGGAGAACGCTCTCTCGCGCTTTAAAAGCCGCATACGCCCCGTTGGCTGGCATCAGTGTTAGCTTGTCAGAGCTTTAGTGAAGATCCCGCAGGACCCGAAACCAAAAACCAAGAATCAAACATGTCTCTTGAGCGTGCCGTTCGTGCCAAGGTGAATACTCAATCAGTgaagaaaaaagatccttaagaaaacatagatataaaggaaaatagatgaaagaaatgtgaaaTTACCAAACAGTTTTGTGA
>FBtr0087759|FBgn0033816 2R_13239268_13239668_-
GAGATAATTCATCAATTAATTGTTATATTAAAATCAAATATATAAACACTGTTCACTTTCACCAAAAGTACAGATCTATGGAAATTGAAATTGATAAGATAGATAACGAAGTCATTTTAAATTTGGCGCTCATTTTTCAATTTGTGTGGTATCCCTGATGTAGTGCTGGAAAACGACATACTATAACGCACTGTTAACCGGACTGTTAGACTCAGCTGATCGGCCACACTTTCTGGACAAGAAGAAGCACCTGCATTTTTCCCCACTTAAACCAGAAAAACATTTAATTTTCTTGGTTTTATTACTGAAAATCAAGTTGATTTGTGTCCAGCCCGCTAAACAATGTACCTCTCGCGCCAATTGAGACTGCTGCCCAGGGCGAACATCGCGTGCAGCTTGAG
>FBtr0088013|FBgn0014184 2R_12174064_12174464_-
CAATTGTAAAAGCAGAAAAGGTACGCCTGTATAAAATTGGAACACGTAAATTAGATTTAAGAATCCCTTAAAGAAGTAACTGTTGTTTGTGACAATAGGTTGCTGGAGCTTGAACCTAGTGTGACCAAACTTAGCCGGCCAGAGATGTACCGAAAAAGTCGGCGAGAAACGTATAAAAGGAGTAGCACGTTGGTATTTTCTTCAGTTTTATACTAACTTTTGACGACATCAGATCACAAATTGCTGGGAGGTTTGCACCCCAATCAAAGCAAGTTTTACAACAAAAGTCAATTTTCGTTCGACTCGATTTCTTCTCAGTGCGTTAAGTTGCAACCATTAAGTGTGAAAATGCCATCCAATATGAATAATAAACTGTAAGTAATGGTGTCCAAAGCGGTTGC
>FBtr0088014|FBgn0014184 2R_12171085_12171485_-
ACACCGCACCCCGATTCAGATCCACATCCCCTGACCGACCGGGTCGACTGTACCCGTGCTCTCCGGCACATTTGCATATCTGTCGGATAGAACTAGGCTATTATACATTTGTATGTATGTATGTACGTGTATGTAGATATATCGTGAGGCCTCCTAGTCGCTGCTACTTAATCAGATAGATAAATGATGCCGCCACCGTTTGGATGTCGTCAGTCGCCAGACAAACGCCCAGAGCACAGCACCACACAGATCATCAGCGAGCAGTCTCCACATCGCCAGTGGAGGAGAGGCACGGAAACCGGGCCGCCACATAACACACAGATATCCAATCGCCACATCTTTTCGATGTGAGTTCCAAGCTCCGCCGAAGGACCGACCGACCGAAGCAACGCAATCTGTGA
>FBtr0088015|FBgn0014184 2R_12168288_12168688_-
GTGGTGAAATTGGTGGTGCGTGAGCGCAGGGCTGCATGCGCTGCGTGACTATCGGAAACAGCTTATCGGTTTGCCGATAAGGCGCGCGGGCGTATCTTATCGCTTTAAAATAAACAACTGCAATTTGTTAGCGTCATAAAAGCGAAATAATTAAATTGTCGCCGCTTCGCTGATAAGCCTTTCGTTCTGCCTTCGTGGCCATCAGTTTGTTAGCAGCTTTTGCGACGTTCAGTTACCAATTGAGTTTTACTCTACACCATGTTGTGGTAAAGATTTCGGGTTTATAAATTCAATTCATAATTCACATAAGTAATTTGTAAATGGGAAATAATCTTTATAAAAACATGGGAATATTCGCTATATGCTTGCCATTAAAAAGGGGATATAAACTTTCCAACAGA
>FBtr0088022|FBgn0033679 2R_12079343_12079743_-
GTATATGTATCCCACATACGCATGTCTGCACATACTTCAGATATATTTTTAAAAAATCAAAACGACAATTTGCTGCTTGCATCATTTTGAAATACAACAGAACTTGAACGTCGACGTCGACGTCGCCAGCGGCAGCGGCAGAGATCGTCGATCGGCGAGCGAAAATTTTCGGCAGCTGCAGGCAGCGCCACTCGATCGTACCGCTTAGTGCCACGCCGTGTCTCAGAGCGCCCAGGCCACGGGCCCCCAAACCGTACCGCTGCGGAAAATCGATCTTGAAAATATATACAATACaaaaaaaaaTCTAAAACTCTAGCACCGGATATATTATAGTCTAAGACTACGAGAATTGCCCACTTCATTGGGAAAGTGCGTGAAAATCCGAACATTACCATCGACCA
>FBtr0088028|FBgn0004839 2R_12019646_12020046_-
TAAAATTCCACTTCAAACTTGCCGCGCCACAAACGACTGCTGCAGCTCGGCAGCACTGGCAGAAATACAGGGCATGCAAGAAATACTGGTCACGAGTAGGTATATTCCACCGGAGAGAGCGCTAACTGAACCCAGTATTTTCCGCTGAGAGAGCAGCAAAAGCCGGTTCCCACCAACAACTTCGAACAGCCGGCGGAGTTCAGTAATAAACAGACTTCGAACGCGTGCAGTTCAGATTGAGTTTGAGGTTCGATTGGATTCGAGATATCCAAGTTCCTTTTGCGCTACGTTTTGTTTAGCCGAGTTTGCCCCGAACTAAAATCACCCACCAAAGCCGGTTCGGGATGCGATGATGCCAAGGATGCAGCTGATGCAGCCGGGCTCTTGTATCTTTAAGATAC
>FBtr0088073|FBgn0050035 2R_11665568_11665968_+
CTTTTCGACCTTCGCTCGACGCTCTGTCCCCAAAAATACTCTCTCTCCAACTTACCCATACAGACAAGCGCTGAGCGAGAGAGGGCGAAGAGAGCGCCTGTTTTACCGTTGGGGAACAACAAAAAGCTTGAGCGAATAACTCTTCTTCTTCCGCGACGAAATCGGTGTGCGCTATATAAACGTTGCGCATTCGAATCTTGAACTTCAGTGCCACAATAGTGGATATCACATTTAGTAGTTTGTTCCaaaggtaaaagaccacaaaaatcgccgcaaaaaatatatctaaaaaaaaaaaaaaCTAAAAGCGAATATGAAAAGCACAGCACAACAGTGTAACATTCCAGTTGTTTATATTTATGAATAGTTTGGTTTCCGAGCAGTTCCGGTCGCCACCCTAT
>FBtr0088074|FBgn0050035 2R_11671856_11672256_+
TCTTTGTCTTTGCCGTTCGAAAACAAACTGATAAGCTTGGTCTTGATCAAACACTTGGGAACAGAATCTCCGTCGCTCGCATAAGCAATATCGGTCCGATCAGCACTCGGTGGCTTCGTGTACGTGCCTGAGTCCCATAAAATCACAGCGAAAAACTATTCTCGAATATTGGAAACTAGTGACAGTGCATAATAACAAGTTTCAGTTGAGTTTTGACGAGCGAACGCGCCAAACGTATTCCATTTCCAAGGAGCAAAGTGAAAGGCAGGAAGCTAACGCTGTATTAGCTACATTCGCCGCTTCGTTGCAAGCCAAAAACGATTTCAGTTCGTGATTCAGTTTAAAGATACAGCACCGCGATGAAGATCCTGATGCGAGCGGACACCCATGTGTCCTTCTCC
>FBtr0088089|FBgn0033638 2R_11632315_11632715_-
TGTACGACGTAGTTTTCCCCGCCACCGAGAGGGGGTGTGcacatacatatctatatctctagccacacagtatatatacacgtacatagtatatacataAACAAAGCGCTGGCTGGCTGGCTGCTCAGCTGTTTTAGAAAGTTGCCGTCAGCAGCAGCGAACGGTTCGCAGCGCTTGGCTCCTCCGCTCATTTTTTCCATTCATTTCATTTCGAGACGTCGAAGCGAACACACGCGTCACAAGCCACCGCGTACAGAAGTACAGAAGAGCAAAGAATACaaaaaaaaaCTCTAGAGCTGCAGGAATACAAATTCTACCCAATAAAATATATTTTTTCCCAGTGTGCGCGCGTGTGTGAGTGAAGTGCAGAGACGTTCCGaaaagaaaaatatacgacaaca
>FBtr0088091|FBgn0033636 2R_11615845_11616245_-
ACCGTGTGCAAGTGTGCGTGTTTGTTTGTTTGTGCCCACAACTACACAGCAAGATTTGGTTTCATGTCCACTTGTTTCGCCGCCACGCTCTCGCCACTGTTAGTTAACATAGCTCTGCCAGCGACTAACATGCACTCACACTCGTGCAGCGGCAGCACTGCAGGCAGCGAAAATCGAAGAGAGTAGATTCATAAAAGAGTATCGGTTTCTCTATCGAAGCGTTCGGACGTCGAAAAGATAAACCCCAATTTAAATCTAATCCATCTGCGAGCAAATTAAACAACAATAATGATAGATTCTTAAGCGGCGCGCACATACGTGTCTTATTAATCGATTTTGATGTTTAAAAAATAATATAGAAAGTTGAAGTGAACTTGCAAACCTCGCGAATAGCTGGAAAT
>FBtr0088094|FBgn0033636 2R_11582435_11582835_-
TATTTCGACACACTAACCGGTATTCACCACAGCTGAAACGGAGGTTTTGAAACTTTAATGAAGAGAGCTTGTATCACGGTTGTTTTACGAATTTAATATTTTCGAACTTTTACTTTTCAATATAACGTTATGCTTTTTAATCAAATTATCTTATATTGAAGTAGATTTAAAAAATAGTAATATAAGAATAATAAGTCACTTGGAGTTATATTTTTATATAGTATTAGTAACTTTTGTTTAAATCACTTAAAGAATGCGGTTTTTTAAAAGCAACTGTGATTACACTGCTCATTCGATTTATTTTGTATGTAGTCGAGTAGTTTTTAGAAACCCCCTCTGCATACAGATACGTGGAAATTGCCTGTGAAATTAATTCGAAttttgttttgtttcttcttccg
>FBtr0088141|FBgn0015872 2R_11429445_11429845_-
ATTCGATTAAGTCATCCGGGGTAGGTGTATTCCGAGCTTAGATCCTTTGAGGCGTCCAAGTGGATACATGCGGAGCTCCGCGGTGGCCAAGCCCCAAAACTAAAAAATCTGAATGGGGCAGTgacggcgacgcgactgcgacgccgaccgcgacgacgaccgcgGCAGAGAGTATATCAGTTACAGTCGCAGCGTTGGCAACGCTTATTTGCGCTCGAGCAGCGAACGTGGTAGCACAGCTTTAAGCACTACAGCACTACAGTACAAACTGCGAGAAAGAAAAGCGGCAGTTTCGAAAATCCGAAAAGGAAATCGAGTTCGGAGCGGTTAGTTTAATTGGCGATAATAATAAACTAATAATAAAATCGAGTTATTGCACGTTGCGCTTTCCAATTTCGAAA
>FBtr0088242|FBgn0050015 2R_10874571_10874971_-
GGTTAAAACCGAATAATGGATGTTACACAACTTACAAAAATGTAATTGATTTGAATAAAGGTTTTTTAAATGTTTATTTGTAACATCTCGGGATCGCTTTACACTTCGTGCGATGTTCGTGCATGAGTAACCGTGTCATGAAATCAACTAACCTCACGCTCCCATCCCTATTCGCCAGTGCAGTATCTTGCCATCTCTAGCCAGCATTCGGTGTCGTTTGGTTCCGCTCAGTTTGTATTTAGCGCCTGTCGCGGGAGGTTCGTGCGTTCGGTGCGTTGTCGGTGTTTGGAATTGAATGTTTTTGAAACGGCGATCGGTGGTCGAGTCGTGTGCCGGTAATTTGTATACGaaaaaaaaaCATATTTGAAAATGCAAGATCGTTGGCAAGTGCTCTCTGCAAA
>FBtr0088258|FBgn0033539 2R_10645227_10645627_-
GGCTAGTTACGAAAGTTACACCTGTTTGGTTTTTGATTTTTCGGTATTGCAGACCATTGCAAAATTTTGACCGAATAAATATTGCAACTTCTGTAATACTGGGTATATGATGGATTTTAAAATTTGAAAAGGCACAAACACAGCTGCTACATTCGTCAGCCTTTTCACTTCAAATCTAGCGCTTTTCCACTGCTACTGTTTGGTCACACTGGTGCGCAAAATAACTAAAACAAACTCGGAAAAGGCGTCCGCAAATGTTTTCTTCTGCTGCTCCCCGCGTTTAATTAAAAGTAATTTTCCTAATTGATGGCCAGGGGTGAGCCCCAGTTGCTGATATTTGACCTTTCACCGCCAGCGTTTCGGATTTCCAATCAGAAAGCCAACAGCTTGCAACTGACTCA
>FBtr0088316|FBgn0033519 2R_10420869_10421269_-
CACGAGGTTGATGCATGCTAACATTCAAAAATAGAGGCGTTCGCAACAGGGAGGCCTTGCCCGCACGGCTGTACATTATATCGGTGTATATACATAGGTATGTATGTACATACATATCAGTGAAAACAACACTGTCGCTATCTCGCTCACTGATCGTCTCAAAGCAAGTGGGTATAAAAGCCAGGGATCTCTTTCACTCGGAATTCAGTTGTCAATTATCAGGCAAACTAACAAGAAGAGGGAACAAGTTTTCTAACCTATTCAAAATGAGTTCCAATTCTCTATTCGAAACCGACGAAGATGTCGCTCAGGCAAACAAGTTATCCCGAAAAGTGAAGGAGTCCCCCTTTATGCTGGTGGGTATTGCCGGATTCGTGGCCGCAGGTTTGATTGGAGCCTAC
>FBtr0088376|FBgn0033458 2R_9871270_9871670_+
TGAGATCGTTCCCCGCCTCCTAAAATAGTCCCTTAGTGGGAGACCACAGATAAGGTCCTCGCCGCTCAAGATAGGCAGATGTGCCCGAGCGTGGGACCTCGATAAGGCGGGGACTATTTACTTAGGCCTCTGCGTAGGCCATTTACTTTAAGATGCGATTCTCATGTCACCTATTTAAACCGAAGATATTTCCAAATAAAATCAGTTTCTTACAAAAACTCAACGAGTAAAGTCTTCTTATTTGGGATTTTACAGAATGCGATCGCCTTTTCTTCTTTTAGTCCGCAGAGAAACGTCGAGCTGCGCAGTTGTGAGCTGGGCGTTGGAACTTTATATTTTATTTACACATATGTATATATGCATATGTACTTAGATCGAGTGTAACTGTTAAAAAGCATGGC
>FBtr0088443|FBgn0011656 2R_9929415_9929815_-
CACCGTTAGAAGGTGTGCGCGTGTGAGTGAGTTCACCACGAAACGAAAATCCTCACCGCCAGCCTACGTATACGTGTTCGTTGCTGGCTGTGCGTGTGTGTGTTAGTGTGCGACTGCGAGAGAGCCTGGCGCAGTGCAGCTGTGTGCGGGCGTATCTGTGTGTGCGTACTTGGCGTTACGACGTCAACGACGGCATATCCGTCAGTACGTTTGTACGCGTCCGCAGCGCCGCTTCTTCAGtttttcggttttcgggatttcgagattttgagatttcgattcgattcgatttcgGCAGATCAGTTTGCGATCCGTTTGCGAGTTCGATATTTTCATTCCGAGCCAACGATCCAACGATCCGATTCCGCTAGCGATTCACAACAGATAGAGATCCTATATCG
>FBtr0088447|FBgn0011656 2R_9958658_9959058_-
CAAATTGGCAGTTAAATGGCTTTAGATTCCGCTTAGTTGCCTATAAAAACTAGTGCATTTGCCTGGAAattttttaaattaaagattttaattttttaaGCTGGCGCCAGGAAAGTATCGCATAGGAACCACAATCGATATATCTCCAAACTGCCATCGCCAGGTGTGACCATGCTGCTGGCTGAGTGTGACCCATCCGCTCAAAGCTCCCGCAGCACATTTGTTGTAGCGCTCCGCCGTTGTTGACTTGTTTCGTCGTAGGCTCCGATTGGACCGATCTGATCAGACTTTGAATCGATCGCATTGATTTCGAAACGCAGACTCTTAATCGCGAACTAGCCGAATGCACAAGATCAGGTCGAAAACACGCTGACAAATTAATTATATACACTAAAAACCTG
>FBtr0088520|FBgn0033423 2R_9561438_9561838_+
TGGACAGAGAATCAAAGCCATAAGAAAGGCACGTGAGTGTGTTTTGGCATCGGTTTCGGTCTGTTCTACGACTTCTGTCAACTTAAACTTGGCCAGCCATAAATGATGATTTGATTGAACCGTCTAGATTAGTTTCCTTTGATTAGATTTACTCTGATACTGAGCGATAGCTCCGAGGCAGCGCCCAGTTCCTTGGTCGGTCAGTCGGTTTAGTCTTTAACCAAGGTCTGACCTCCACACCACGCCTGGGATTAGCTGAAAATGGCCAGGAGATTCATTCTGTTGCTCGTCTTAGCTGTCTGCCTGAGCGGAAGTGCCAGCGGACAAAGAGGTAAGGTGCTCTGAAGCTGGATTTTAGAACTCAGCGATACCTCAAAAGTGTTTTTATTTAGAATAGTTCG
>FBtr0088635|FBgn0024189 2R_8798289_8798689_+
ACAGATACTCTGCTTTTGCTTGGAGTATCTTATGGATACTCTCTTATACATCTGTGCGTCTATATCTGGATTTCTGAACACAACGCACTCTCTGTGTGCGGCTCTCAGTGGCCTCCTGCTGCACGATGCCGATGCGATGGGGAGATGTATTTCACAGATACTCGTTCTTTGGCGGTCGGCGCGTTGCGAGCTGCGAGGTTTTAGTTCGGTTTTAGCTCTGATTCCGTGAGGACGCTCGCCAGAGGAACCGCTCCGCGTTCCGTTCCGTTATTTGATTCGGGGACCTCGCACGGGGCCTACCGTTCACCCACACTTCTGCAAGCGCAAGcacacacacacacacTCAGTCGTACGGGAAGCACTCGTGCCGCGATTACAACGCCAAATTATCGAGTCTGCGC
>FBtr0088637|FBgn0011286 2R_8860164_8860564_+
CGATTGTTTTTCATATCTTGGCTCTTTGAATATTCACTACGTGTTCTATAGTACCATTCGCTCCTCCGAATGGAAATCGCTTTTCGGCAAGAGCCGACCCACTGTGCCGACTGCTGCGTACTGCGTGCCGCAGTGCCTTCTGCGCTCGCCGAGCCGCCATTCTCGCCGCTCGGCACCCATGCCACATCGCATCGCCTATCATTCTGCACTCGTGGTCGCCGCCGACGGGGCTCGTCGTCAGTCTAGAGAGTAATATCGACACGAAAAGTAAGTTCGCCGTGCTTCTGCTGGCCCACCAGCATCGAGTATAGAATCTATATGTGCGGCAGACCCTCGAAACGGGTGGAAAACGTGGAAAATCCATGGCGGAGCTGGCTATTTCCACGCGCCCTCAACGAGCA
>FBtr0088638|FBgn0011286 2R_8860199_8860599_+
ACTACGTGTTCTATAGTACCATTCGCTCCTCCGAATGGAAATCGCTTTTCGGCAAGAGCCGACCCACTGTGCCGACTGCTGCGTACTGCGTGCCGCAGTGCCTTCTGCGCTCGCCGAGCCGCCATTCTCGCCGCTCGGCACCCATGCCACATCGCATCGCCTATCATTCTGCACTCGTGGTCGCCGCCGACGGGGCTCGTCGTCAGTCTAGAGAGTAATATCGACACGAAAAGTAAGTTCGCCGTGCTTCTGCTGGCCCACCAGCATCGAGTATAGAATCTATATGTGCGGCAGACCCTCGAAACGGGTGGAAAACGTGGAAAATCCATGGCGGAGCTGGCTATTTCCACGCGCCCTCAACGAGCACGTGGCGGAGTTGGGCTCCAGGCGGAAAATTGTGG
>FBtr0088679|FBgn0003074 2R_8913869_8914269_-
GAGAAGCTAATTACAGATAACAAATATTTTTCAATTTATATGTGCTAATTTAACGGGTAACTTTAAAGTAATTTTAAGAATGtttttatttttacatttttGACATTAAATAATAGAAATGCTATTCGATAGTCATTGACACCTGACAGCCCTGAACACCGAGCGTGCTGCCACATCGAGATAAAATTATGCCGTTAGCGGCGGTTAAGTCGTTTTGAAAATTTCAGTTTATGTCCTTTTGCCTACCGGTGCAGACGATCTAGGAGTAGGAAGTTCTCAGTTCATCTCCACGCGGCCACACACAGTAAATTCGCACACACTGCAAACCGATCGGCACATTAAAACAAGAGCGCGGCCGACGTGGCAACACTCGCTTGTTTTTCATTTGACATTGAAAGGTG
>FBtr0088681|FBgn0003074 2R_8913686_8914086_-
AAATTATGCCGTTAGCGGCGGTTAAGTCGTTTTGAAAATTTCAGTTTATGTCCTTTTGCCTACCGGTGCAGACGATCTAGGAGTAGGAAGTTCTCAGTTCATCTCCACGCGGCCACACACAGTAAATTCGCACACACTGCAAACCGATCGGCACATTAAAACAAGAGCGCGGCCGACGTGGCAACACTCGCTTGTTTTTCATTTGACATTGAAAGGTGCTCGCGAATTCCAGAAAGGACGTTGGAAAATCGGCAGCCGCTCAGTCAGTACCTATCAAAAGCAAACACGGCGAAGTTGTGGTGCGGTGCTCTGGAGATTTGCCGGAGCCAGATAATAGGAACTACCCGACGCCTAAGCAGCCGGATCCGCTATTATAAGTGAAGTGTCGCGAGCGGTCGAAG
>FBtr0088710|FBgn0005695 2R_8724058_8724458_+
ACTATTATTGAAGTTAATATTATTTTTAAAATTTACTTCGAAAGGAGCAACTCAAGATAGGTTTGTGCTTCCGCATCGTAAAGTAAATATTAATTTTAAAAAGTACGGTAAGTGTGACCGGTGCGAACGCTAAAGCGCCAATCCGCAAACATCGATAGCAGCGATGCAATCAAAATACATGCTTTGCTATCGTAGGGTGACCATAACTAAAAGATTTGGAGAGCCAACTGCAGCAAAACAGAGATAAAATTGACAGCGAACGGAATTGAAATGGCTTAAACCGCATGCCTAATCAGACTCGCGTAGAATTTTAGCCCGTGTTTATTTTATTTATTGAAACGAAGCCAGTGAACGTGGGGTGCAATTGCTGTTATATAAAAGTACGGCACTGTAACTGCAGT
>FBtr0088727|FBgn0033317 2R_8631762_8632162_-
GTCGCTATGCTGCTGAAACAGCCACTTACTATATATGTTTAACGATATGTCTTTTAAAAGTTGTAACTCAAACGATGATTTAAAATGTATGATATTAAATATTAGAAATAAGTTAAATAGCCAAGTTTTGAACCCATGTAAACATCGATTGAGTGGTTTAAGTGTGCGCTGAAAACCTTAGCTCTTTTTCAAACCACACAGTTTAAAAGTGTGCAATTCATGCACACTCCACTTATTAATTAAAAGTTGCTGGCCAAGAAATCATTTGTTCAGTTACTACATTTTTAAAAGCACAATTGTTAAATTAATTAATGATAACCGGTTCTTCCTGAGATATGCTGCCATCCGCACTCTGGTCACACTGACAGGGCCTCTTGTTCCAGCGTGGTTGTGCAAAAAAC
>FBtr0088780|FBgn0033257 2R_8091496_8091896_+
agtatataatattgctggaatcattttaattataGAGCATTTGGAAGTCGATGCTATTGGCTACCTGGGAGAGGGGATTCCTCTCTTAACAACAGATCGCCCATCACCGATCCCCATTCGTAATCGAACAGTGGAGCACAGTGACGTCACAGGTAGCGCGTCAATATGGCCGTCTATAAATACGGGTGCGAGTACGGGTCTCAGTGGGCAGCGGAACGTCGAGCAGCGCGCACGGCCGGCGAATGAGGCACTTGCTCCGGAATCGCATTCGGCATCGGGAAACGGGCGGAGATGGCGGTGGCCAAATGAAGTGAGGTGAAGTGTGGTTCGGTTATAAATAAACAAGGCACGCGAAACAAGCCAAGAAGTTGTTCTGTGCAGATCAGCCGGAATCGGGATCG
>FBtr0088805|FBgn0033274 2R_8173413_8173813_-
TAATAATTATTTTATAACTCTTTTTAATACTATTATCAATGATTCCCGGATCTCTGGATGGGCGGCGAGGGCATGGCCGTCTGGCGATGCCATAAATATCAACAAGTGCTAATTAAAAATAAAACAGAGGAAGGCCCTTAATaaaaaaaGCTCTGTTAGACAGAGAACGCACTTTTCGTTTTTTAGTCACAAATCGAACGGCCGGCAGTTGTCAAAATATTTTGATTTTTCAAATTTTCCGATAGCTCAATACAAATCCAAAAATACCCACCGAACAGAAAAATTTTTAAGAATTCCATAATTGTCTGTACCCAGAATGCTGCGCCAACTACGGGTAAGCCCTGGAAATGTACCCGAACCGGTTGCATAAGACTGCAATTGAATGCAATTTATGCAGTTTT
>FBtr0088952|FBgn0004133 2R_7586879_7587279_-
GGCTGTTTAAACTTGTCTTATAGTTATGAATGAGTAATTTCTTTAGAATTGAAATTTTGCGTACCGAATTTAAGTTCAATTTTTTCGCGCCGTGCagagagagagagaTCCAAAGCCGAGGGCACTTCGGCTGCGTTCGGGTGGCCATCGGCTGGCGGCGGCCCAAGCTGGCGCTCCTAGAGCGGACGAGCTCCAAGTCGGGCAGTTAAGCTCGAGTGATTCATGGTGGCGCAACAGCCGGAAAGTCGCGCTCGCTTCTTGGCTCCGGCGGTGAACAGTTCGCCCGCGAGCGAAAAGGTGTCAACGTAGTCAGAACGCAGTGGAAAACCGGATGCAAGACCGAAATCGGTGCGTGGATGCATTTCGTAATTCGTTATTGGGGGCTCCTCGGCAGCAGGAAG
>FBtr0088959|FBgn0022772 2R_7525516_7525916_-
GTTTCAGGACAGACTAGTTTTAGCCGATGAAGCTTAAGGTGCAGCAAATTTTCACTTTAAAAACGttttttttttAGTTTCAAATGTAACAGCTATTTTTAAAGGTGAGCAACAAACAGATGTGGCAACCCCATAAGCGCTTCTCTTATGGTTGGCAGCCCAAGCCGGACTGATTGGTGTTGGAAAACGCCGCAGGTGGAATTGCGCCAAAAACTGTAAACAGCGCGGCAAGCTGATCGCAAAAGCAAGGGAGTCAATCTAGTGAAGACCCAATTGAATTATTGCTGACGTTGGCGACTTGTTAAGCGACTGATAGGGAATCGCAGCGCGATGGTTAATAAAGAGAACGCCCGCAGTGTGGGCCAGCAGGTGAAGTGGATCGGAAGCCAAGACGAACTGCC
>FBtr0089389|FBgn0020912 3R_30912554_30912954_+
TGGGGGTGTGTCTTCCACGCACTCGAATGATCGGACCTCCCTTTCGCACTGCCGCTGCACAGGCAGCTCTCGCTACTCGTCGGCCAGAAGACCATCTCCCTCACACCCTCTCGCCGGTGCACGGGCAGAAAAGAGAGATAAGATAGCGGGCAATACACGGGGCTCTTGCGTTCGAAAGGCGAAATTCCGGGGTATTGCGTTCAGTAGCCGCGAGTTCTCGTCGCCAGCACCACGTTTACCGTTAGCACTGGCCCAACCACCCCGCACAACCCCACCAGCCAGATACTCGCTGCATGCGCTGTACAGTGTACACGCATCCAACAGATACTTTTCCGAATTCGTTTTCAATCCAGCTACGTCCTGTTACGGATGCAGACGCGTCGCCTCCGTTGTGATACCAG
>FBtr0089484|FBgn0016917 3R_20550907_20551307_-
TTTGGTCCCTGGTTGTTAACAATATTTTACTGCGCTGCTCTATAAAATTAAATCAACTTATTTTCTAATTAGAATTTCCTATCTTCCCGGTTTGGCAGAGATTTATCAGAATCGATACCCACTGTTAACAGCGATTGTTCACATGTGTTCATCGTCCGATAGTATCGCATGTGGATCGCTTTCGCTCCAACTCTAGAGACGCGGCAGTCGTTTTTTAGCCACTATAGGGAATTGTTCGAATGCGGAGCAATTTTCAAATGCGCAACCAGTTGAATTCTTTTGCAAGTGCACTTTGTTTTCAAGGATTCGTTTAACTGATAGGATTTCCTTTGGTCGAGACTCTAGtttttttttCTAAATTCTCAGTGCGTGTGCGGGTGTGCATGTGCGTTCCGTCTCCC
>FBtr0089486|FBgn0016917 3R_20552111_20552511_-
ATGTCAAGGCGCTGCGACTGTTAAAATAGTCATGAATTTGAGGGTGTTCACACCAGCATATACTATGTAATTCTTGTATGTTAGTGTGTTTTTATTATTAAAATTTACAAAATTGTTTAACTGATCGATTATCTCAATCGTTTTTAAAACGCGCGCCATCGGTTGTGACAGGTGGCACCTCCGGCGATTACGCGATAACATCTTTTGCGGGGGTGCTGTATATCGAAATATGCTGGTAGTCGCGTTCGCAAAAATTCGAGTGCTCGCAAAACGAAAACAACGTAAATTTAGTGCGTTTTAAAAGTGATAATTAAGACTATTTGCCCTGGAATTAGGTGGCCCAACAGCCGTGAGCTGCAGGCGGTGTTGTTTTAAGGATAAAAAGCGTTTTTCCCCCAACA
>FBtr0089503|FBgn0002174 2R_23706881_23707281_+
GGCCTGGGAAAACTATTATATCCATTGAGTTACACTTCATATTTATTTTAAAGGCAAAACTTTAGTTAACTTATTTAATATACGGCTTTTTTAACTTTAACGGTATATAACGATATTTCATTCGCTTTCACGCCGGTTGGTATTTTCGCTCGCTACGCACGCGGTCACATTGAGCAAGTGCGAGTgagagagagagagaCAGACATTCGTAGGACAGCATGGATGTTACGGCATGTTGTTGAAAAGCTGAAAATCTGATACTTTTATGGAAAAATGATGATTTCGTGTAAAAAATTATTCGTGTTCCGGCAGCTGCCGGCGGTGCGCCGTTGCCTAGCGGCAGCCGCGTTCTCCACGCCACGCGCGACCTCCTACCGAATCCTCTCCAGCGCCGGGAGCGG
>FBtr0089505|FBgn0002174 2R_23706713_23707113_+
GACGTAGTAGAGAGCCGAGTAGATGTACACGAAGGCGGCTGGATACACAAGAGGTCCTGTGTCGCCTAGGAAATCGAAAATCGAAGAATTTCAATTATCATAAATTAGATAGAAGGAATGCAATTAGTCATTGTTTTCATTCACTAAGCAGTTATTTCAGTCTGTTTGGGCCTGGGAAAACTATTATATCCATTGAGTTACACTTCATATTTATTTTAAAGGCAAAACTTTAGTTAACTTATTTAATATACGGCTTTTTTAACTTTAACGGTATATAACGATATTTCATTCGCTTTCACGCCGGTTGGTATTTTCGCTCGCTACGCACGCGGTCACATTGAGCAAGTGCGAGTgagagagagagagaCAGACATTCGTAGGACAGCATGGATGTTACGGCA
>FBtr0089547|FBgn0022740 2R_17757205_17757605_+
TGTGTGGCCAATGTGGTGGCAGCCAGAAGGCAAACAACCGAGAAAGAGACCGCCGATCGCACCATGTGTCCGGATTCCTCCGCCAATTGGGACTGTTTGCGGAGCAGGCACGCCCACCAGAGGTGCCAGAAATAGACGGAATCTGGAGAGCTGCAAACTGCGGAGCAGAATGCTCAAAAAGGAGGATCTCCCCGTAACCCGTGACAGAAGTGCTCTACGTGCCACGCAGATCGGACGTATTCGACTCACAGATTGGTTTCGGTTCGGTGCGTTTCGATTTTAAGTGAGAAAACTGAGTGATTGGAATTTTATATCCAATTTGAAAATATTCGAAGTGATTCTTGTGATACCACCAACTTGTTTTTGAACAATGCCACGCAAGAAGCGCAGTTCCAGCCCCA
>FBtr0089715|FBgn0003118 3R_23295038_23295438_-
CTTCAGAGCAACTTCAGTTCTTGAACGGATGTCGAAGGTGGCAGAGCTGACGTCGCATGCTCATTGTGTATATATAGTATCCCACCATCTATATAGTACCATACTCTAGTGGTCCCAACTTGATCTTGGGTCCCTCATACAACGCGTTCTGTTCTGttttttttATCGGGGAAAAGGCGCGCAAAATACACAATAACGATaaaaaaaaaaaaaaTAGAAATAAATGTGAATTTAAGGAACGAAAGAAGAAAAACAACAACACCAAACATACTGATTGTCGCGCGGGGAATGAAAACAATGTACATATAGTTACGATATGCGCATTAATTTATCGCCCGTGCCAGAGCGACGATCGTGAAGTGCTCACAATTAATTGCCATTAATTCGCAAAAGTGCTAAGA
>FBtr0089716|FBgn0003118 3R_23314115_23314515_-
acacacagacgcagccgagagagcgcacgcacacacacgcacTCGCATCGTTTTATGAATGAATTCCATTTCGTTCCGCAAGAGGGTTTCCAGATTTACGAGTTCCGTTCCCACTTGTTGCGCTCTCTGGCGCTCTCTCTCTTCGCTTCGCTCGCTTTGCTTAGGATATGCAGCTATAGCTACGGATACGATCGTTTCGTTTCAGTTTGGTTTCACAAATCCAGCTATCCGATAGATACACAGAACGAACGACGAGCGAATTACAAAATATATTTTTCCGTTCCGTGTGTTGTTTTTATCGAACTCATTAAAAATAAGAACAAATTTGAATAAATCTCCAGAAGGGAGTACGTGTGTGTGTTTGAGTGCTGCAGTGTGTTCTGTAAACCCGTTTGCTAATG
>FBtr0089717|FBgn0003118 3R_23345967_23346367_-
TGTTTATAAGTCAGATTGATATAACTCTCGATTTTCATATTATTTGCCATTTTTGTTATCACTTGCCAGAGCAACACaaaaaaaTATTAATCTTAGCAGCGgagagaaagagagagagaaacggagagagaAGGTGCGTCGGCGTTGGCGTCAACGCTGCGTCTGCGCCAACGTCGGCGTCGCTGCCGCCTGTTGCCAGTCGGTCAGTCTGTTTTTGTCTTTCTTTCGGGAAGCGTGCACTTGCGCTACGGTAAATTCGATTTGAATGAATTATACGAATCAAATAACAAATAAATAACAAATGCAAAACACTTTGCAAGCCAAGCAAAAACCCAGTGTGTAAGTGAATGAGTGCAATAGCAAAACATCTAAAGATCTGCGCGCGCAATATACATCaaaaa
>FBtr0089747|FBgn0002773 3R_30174351_30174751_-
GCTGCCCGCCCCCGCCGATCTCCTGGGCGGACCTCGCCTTGCAGATACTAAAAAAGGCAGCACGAATATTGCAGATACGGATACAGCGAATGGCGCCCGAAGATCCCCGAAGGTGGCCGAACCTCCACGAGCGGCCCCAATGCTTGGAAGAAGAAGAGCTCCTCCGAGCTCTTAAAACATCATTGTCTTGGCGATAAAATCAGCCAGAGATTCAGTGTGCTCTGACGGCTCGACTCGATTAGACAACACATCAAAGTTCAGCACCATGGTAAGGACTCGTCCCGGAATATCACTACAATCCaactgaaccgaactgaaccgaaccgaatcgaactggaccCCAGTGCCTGGATATATGCAGCAAGGATAATGCCGATCAGTGCAGTGAATCGTTTGCATTC
>FBtr0089767|FBgn0026239 3R_18983825_18984225_+
TGTTTTGTGTTGAATGCCCACTGTGCACTGTTAAGTGTTACAGCAGGTAACACACTGTTAGTGTGTGCAGTGTGTCCTGACTAAGCTAAGCAGAGTTTTGAACCCTAGTCGGTGACATACTCAAGCAGCTTGGACGAACGGTCACACGGGCAGATGATTTATCTGCGACTTCACTGCCCTTGCCATGTATTGGGCACACTGGCAGTTATTTTGAAACCGGCGAAATACGAAGACGTCAGCGCGGACGGTCGGTTTTTGTAATTTTGCCGGCTAACACACCTTTCGAACGACGCGTAACGGTGGCCGGGCCATTAAAATCGCCACAACCACGGGCAATTCGAGTGCGGCGCGCTAATTATGCAAGGCTGAGAACTAGCCACAAAAATTTGGGGGGCAGCAAT
>FBtr0089957|FBgn0003721 3R_15281332_15281732_+
GCTCTTGGGGTAAATTGAGAGCCAAGTGCAGTTCCAAAGTAGGCGCAGACAGCAACAACATATGCTCGCTTTTGGCCGAAAAGTGcgcactctcgcacacagatactcacgcacacaggcgcactagcgcggcggctcacacgcacacacacCAGCGCAAGCCGCTCGAAATCGACCAAGCGGCGAGCATCGAACGTCAACATATTGAATAAATATTTTCAGTTGAACATCACAATCCGTTCAAGTCGCGGATAACTCCGAATAAAAGTTTTGTAAGTAAAAAGGAATACGTTATCGTTGATCAGTAAAAAATTATACaaaaaaaaaTACAAAGATATCGCTGAATATTTCCACAAAAATACTTGTCGAGTGCTTCAAAAATAATTTTAACTGTGCTAGAA
>FBtr0089960|FBgn0003721 3R_15290744_15291144_+
AACAACAATGTCGACATGGACAGAATTTTAGCGGCTTTTAACAGGTTTTCCAGTcgcacacacacgcgtcaccatgcacacacacgcgcacCGTTTTAGGCGAGGCAGCACAGACAGACTGGAAGGCAGTAGCTGCAGCGGCAGCAGTTGTCCCGCTCGCACAAACCACCACCGCCGCTTCGACGGGCGATTCGATGGATTCATTTCCAGTTACGTACTCGTCGCAGTCGCGTCGTCGTTGCCTCTCTCTGCGTTTTTGTGTTTTTGCCACCAAATAGCAATATTCAATATTTAAACGTAGCATATTCGCCTGCCAGTTTTGCCATCAAACACTGCCCTTTAAGTTCAATCCCAAGCCAGGGTAAAAGCAGTTGAAGTTGAAGCTATCGAAGAAAAAACCG
>FBtr0089961|FBgn0003721 3R_15287812_15288212_+
CAGCAAAAGCGTAAACAGTTTATCTATTCTTTAATGCGAATTTCAAATTGCCAAAATCTACACGCGCACACCAGCTGCAAGTGCGCTAGCAGTCAGCCTTGGACAGTGCGCATGTAGTTGGCAATGCAAATTCCACATGATCAGCAAGAAATGCACCGTTGCCAGCACTTCCAAGCCAATTGGTATTTTCGGCATATTCCAGACTGGTCACACTGCCCCATCCAGCAACAGCTGGTTCCAGTaaaaaaaaTTCACGTAGCAATTTTGGCCACAAATTACCCAAAAATTAAAGTAAATTATTGCATTTTGTAAATATTAAGGAATTAACGCAACATAACAGTTTGTAAATATACACAAAATACCAATTGGAAGCAGTGGTCAACACGGTCAACACGACCCTA
>FBtr0089963|FBgn0003721 3R_15286219_15286619_+
TTTCTCTGGGTTGGCAACGCCTGTGCAGAGAGGCGCTATTTTTAAATTCGTTGAAAATAGCCAGCGCAAGATATCAAATAACGCACTGAATTTTTCGGTTGGCTTGCCaaaaaaaaaaaTGGTTCTCGCaaaaaaaTACGCGTACTCTCTATTTCCCTGAATTAGATTTGTATCTAGAACACTTTTCGTAGTTGGTCCCCAGTGTTTCCAAAAAGAATTCGAATTGCGATTCGTCTTTTGATTGCCACATTTTAGGAAAGTATTTCAAGGACATTTGGCATCGTTTCAAAAAGATCTCAGCAGGTAAAGCGCTTGGAAAATTTATCGCTGGGAGTGGATCCACAAGGTAACTACTTATCAGACAACCATATTCACATGGCCAAACCCAAAGTCCCAAATAA
>FBtr0089964|FBgn0003721 3R_15281171_15281571_+
TTTATAAATACATTAAATCAAAAGTGCATATTAAATGTCCTGATATTAGAAAGCATGCATGATTACATTAAATATGAGTATATAAATAAGAACAAATGCACCCCTTTGTTGATTTCGCGCAGTGTATAAGCTATTGTACCCCGGCCGAGCAATTTACCGATGCTCTTGGGGTAAATTGAGAGCCAAGTGCAGTTCCAAAGTAGGCGCAGACAGCAACAACATATGCTCGCTTTTGGCCGAAAAGTGcgcactctcgcacacagatactcacgcacacaggcgcactagcgcggcggctcacacgcacacacacCAGCGCAAGCCGCTCGAAATCGACCAAGCGGCGAGCATCGAACGTCAACATATTGAATAAATATTTTCAGTTGAACATCACAATCCGT
>FBtr0089965|FBgn0003721 3R_15281350_15281750_+
GAGCCAAGTGCAGTTCCAAAGTAGGCGCAGACAGCAACAACATATGCTCGCTTTTGGCCGAAAAGTGcgcactctcgcacacagatactcacgcacacaggcgcactagcgcggcggctcacacgcacacacacCAGCGCAAGCCGCTCGAAATCGACCAAGCGGCGAGCATCGAACGTCAACATATTGAATAAATATTTTCAGTTGAACATCACAATCCGTTCAAGTCGCGGATAACTCCGAATAAAAGTTTTGTAAGTAAAAAGGAATACGTTATCGTTGATCAGTAAAAAATTATACaaaaaaaaaTACAAAGATATCGCTGAATATTTCCACAAAAATACTTGTCGAGTGCTTCAAAAATAATTTTAACTGTGCTAGAATTCGATTCTTATTTaaaa
>FBtr0091445|FBgn0053505 2R_14860558_14860958_-
ATAAAGATATATATTCAAGCTATAAACCGTGGtttttttatttgaagctgttttttcgattttcaatttacttggtttaattttaataatttaaatattCTGCCTTGCGTATAATTTTTGCGCCAATTTTAGGGTGGCCGTGTTGACTCGCAGTTTCATAGCATTCAGCCTGTTGATGTGCACTCGCCAAACAGCTGATACCACAAAAGTACTAAATTTGGACACGCGCCTTATATGCACGTGGAGACGTTCCTTCGTTTAAATTAAGTTTTTTATCAAAAATATTGAATTAAAGCCGCGCAACTAGTTACTTTCCACGATGTCGTCCTCTTTCTTCCTCAAGCCAGGCGCCAAGGGCACCAAGAAGCGCAAGGTAAGTGAATCAAGCAGCGTAGAGAGCG
>FBtr0100130|FBgn0003900 2R_23046122_23046522_+
TTGCAGCCGCCGCTGCCGCTCGAGAAAATCGAAATCCCCCGCCGCCTGACGTCATACCTGCCGATGCCGCAGCTTCCGCCATTGAGTGGGAGCGGGATGGCAAGACAAGCGAGCGAGCGGGACGACGATAGAGCGGCGGCAGCGAATGGCCGTCGAGCAGCCGCAAAATGTCAATTTGAGCAATGGCCGGAAGGATCCTGCGTCAGTTGCGTTCCGTAAGTGCGTGCGAGCAGATCGATCCAGCAAAACGCGGGCGTGAAGAATATCTACGGAGTTATACAGTTCCGAAATAAGAATATATTGTTAGATACCACAAATTCTAACTGAAGAAGTGCGCTAAAAAGCCAAGCAAGATCACCAAATGATGAGCGCTCGCTCGGTGTCGCCCAAAGTGCTGCTGG
>FBtr0100389|FBgn0035083 2R_24941920_24942320_-
TTTGCTTAGTGCAGCAATTTGCAATTTTAATTATCTGCAGGCGGTTCGACAAGAAAATGGGCCAAGCAAAGGTAAGCTGATTAAGAGTGCAGCACAATGTGAAGCCCACGCACACATGCACACTTTTAGCTTGTGTATACGCATCCCTTATCCTTCGTCCTTGGCAAGTGGGCAGCCCCAAATGGAAAGCGTGTAAAAGCCTGAGAGCTTGGGAACTAAATTTAAGGCATTTTAAGTTATCCGATCCATCGGAGGGTTATCAGATAGTTTATTGGAATTTTTAAGATATCTACATATGTATGAGTGTGAGCTGATGCCTGTTCTGGGTTATGTAAGCGGATTCGCCAAGATGCTTTGATGCAACCGTTTGATGACATTGATTTAAGGCCGCTTGCGTGTGT
>FBtr0100454|FBgn0001235 3R_10639368_10639768_-
CTGTCCCGTGCGCTTTGATGCTCACTTCACTTTTCCACGTTCCACGTACTTTTTTCACCCATTTTCTTTGGCCGAACTTTTAGAAATGCTTTCGCTGTGCGAgtgtgtgtgtgtgCGTGGTTCGATGGCGGCAACGTTTTTGGTCCTTGATTTTGGTTTGGGTTTCGCTGTGGGGACGCTGTGAGATTTTGGCTTTTGTCGCTCTCTTTGACAAACGCAACGCAACGCGACGCGACGCGAGTGGGCTCTTGGCCAGGCTTTTGTTGTTCCCaataaacgtaaaaaaaaataataatacaaaattcagataaatataaaaattacaaaaatgcaaaCTCACTTGCGGCTCAAAACATAAGTTGCTCGAATAAGAAAGTGCGGTGAAAGCAGCGACTAGAAGC
>FBtr0100597|FBgn0005672 2L_19575387_19575787_-
TTTTGCAAATCGGATATCCGTCTACTTTCGCTCTTATCCCACGTACATATCTCCCACTTACGATCATCCGCGAGTTTCGGTTCCGTAGCACGTTACCTTACGCATCGCAACCACTGTGCCGTTGGCATTGGAACGCTGACCGCTTTGCGGCTGGGAACGATGGGGAATCGGAACATCCGAATGCGACGCGCTCCGCTCTTATTCGAATTCCCAGCCTGATCCGGCTGTCACTGCTCTTGTTGTTGCGGCAGCGGTGAGTTGAGTAGTACAGTACGTGCCACTTCCTTTACATTCAGAAAAATAAAAATTGCTCACACACACTCATGCATGTATACGCCTAAAGCATACATAAACAGACGTTCCGGACAGACAGACAAACATTGAGTGGAGCGTTGGGAGGG
>FBtr0100654|FBgn0013765 2R_13445174_13445574_-
CTGCAAGATGTCACCATGGAGAACTCATGTAAGTTTCACGATGAATATGCCAAATATTTCCTGCTTTCGAAATGCTTATATCACTGGTGTTAGAATTGAGAGATCTTTGTGAATTTCGCCTGTTTTTCCACTGCTTTTCAAGCAGCCTATGAACTTAATGTTATGTTTTATTAGAATGGAAACCATTGCATATTAGGATTCCGTTTTGGCTACACACACGAGCATTAGCACATTTATTCGGCCGCACTGTTGGCGTTTTATATTTTATATGTGGTTGCTCCCTAACGGCTAGGAGAAAGCTATAAAATCATGAATAGTAATCGAACGTCGTCTTCGCACAATTCGAGAAATCTAAAGATTCTTAGTCAGTAAAGATAACCTTATGGATTATCCTAGACACT
>FBtr0110960|FBgn0052982 2L_9150999_9151399_+
GCAACATATACTTAGATACAAAGATACCCACAAACTCAGATATTCAGATACTTTTTGCATGTGCTCACGAGCATGTGTAGAACACACACAGCCAGACCCCTTGAACTGGGCTTGTTTTCGCCATATGTGATGGGaaaaaaaTCAAATAAAATAAATGTTTAGGCGGACTCTGTCATGAAAATCTTTGCTCAACAGAATTTTGAACAGTCGTCAATGGAAGTTGGTACGTTTCGGTTCGAGCTGATCTTAGCCAAAGTGTTGTGTGCAGTGTTGAGTGTCAGTGAAACTCCATCGAAATTCCAATAAAAACTAACCAATAACGAGTTATATAACAACTGTTGAAAAGATTTCTTTATGAAATTTTCAATCAACAGAAAACGAAATTTATTTAAAGTTCAATT
>FBtr0112810|FBgn0001319 2R_14806861_14807261_-
TTAATTCCGttttttttCTTTTGAACACATGAAAAAATTCAATTCCTTAGATTTATATTAATCTAATTGAAATCCACAAATTTGTTGCCATTTGTTGTGCAGAAGTATTTTTGAATTTCGCACACGTTCGTTGGCAAAAATATGTACAAATATTGAATACGAAAAAGTCAAGGAAAAATTCCATTCTTTTTCTCGCAAAAATGGTGACAGAGCAAAATGCTGACCGCCGCCTACTAGGAAAAATAATCCCCAGCCGATTTGAACGATTTATTATTTGGCCCAGCCAACTCGGAGCCTGTCCCGGAATACCCGGAACCATTAATCATCCGAGTCCAGATCCAAGTCCGAGTCCGAGTGGTGGACAGGCGGCATTGCAATTGGTGGACATTTTGGAGTGGAAG
>FBtr0112893|FBgn0020299 3R_14577017_14577417_+
CCGCAATTTAAAGAGCACACTATTTACCCACACATATGCAAACGAGCGCCAAAGCGCGCCAAACTTTTCCACCCCTCCCCCAGCCCAGtgttgttgttgttgttgttgttTCCCGATTGCTCTGCTTTTATTTTTATTGCTCCGCTGGGCAGAGCAGAAACAGAAACGCAGGCAGCCAACGAGCAGCGGCTATTTAATTTTCGTTTTGGCTTTGGCGTGGATCGGATCGGATCGGTTGGCCATAGTCTCCCCGAATATACAAGCCAATATACGTGTGTATTTTATACTGTGCCGAGTGCAGCGGAAAAACTGAACCaaaaaaaaGTCGAGAAAAGTGCTCGTGACTGGAATTCCGtatttgtttaccattgtgtgtttgtgtttccattgctatttgtgtt
>FBtr0113030|FBgn0032129 2L_9550817_9551217_-
CGTACAGCTCGAAATCTCTGAATTTCTCCCGCTGACTCTCCGGCAGAATGAACACTAAACGCTCCACAAGTGGCCATTGGAAGGCCGGCGACATGGCAATAAATAAATCCTCTCGGGAAGTGTCGCTCGCCTGCTGGTTGTTGGtttttttttttttttttGTGGCCCCAGTGGCGACGATTTTCCGAAATGTGATGGCTAGTAGCAAACGACGCGTCGGCCCCAACGGATTACCAATTGAATTTGTAGAGAAAACGCTAGCTGACGTCGAGTGGCAatataattatatatatatatatatatatatTCATTCAGAACaaaaaaaaaaaaCACATAGGAATTCTGAAAGCAATTTTGTGCGAAGAGTCAGCGACAATATCCGTTGTTGTTTTGGCCCCGTG
>FBtr0113357|FBgn0050015 2R_10843827_10844227_-
AGAGTTCGGGTCCCTCGAGTAGTACCCTTGAAATTCGGTCGAGAGCTGACAATGAACAGATCTTCTGTGCCTGCCCTGCACCAATTGTGTTCGTCTAGGTAAAAAGCAAATGCGACGccatttccatttccataccgattcccattcccattttcgtttcattttcatttcACTCTCGAGATGCATCTGCATCGAAATCTTCAGTTGCACATTGCACTTGGGTGTCGTCAGTTGCCGCTGCTCGAGTTGAAAGTGAAATCTTTGAGATCGCGTGATCCTCATAGGCAGAGTTATTTCCATAGTCATATTAACGTCACAATGGTTGCCGGAGGTTCGGGTTCTCTCAGGGCGCAGTCCAATCCCTTCCAGCTTTCGTTTGCGGTAAGAATTAGTTAGGTATT
>FBtr0113378|FBgn0050460 2R_17087433_17087833_-
CCACCAGAAATCCGGGTGCACTAGCAACTCCAGACAGCCGGGCAGCCCAGAAAAATTCGGCTCAAACTGGGTTGCCAAAAAAGTGTGCATGAAATAAATTCACTTTTTTCCCCACTGCCGCTGCTGCCCGCCGACTGCGCAGTCGCCGCCGACGCAGCGCTGAGCGAAGGTGGAGCGGTTTCACTGGGTGAGATATGTTCATTCGCTACGCGCTCGTCGAACCGCCGAGACGTTCAAATCGCTGCCGCCTTCGTCGCGGGTGTGAAAAGTTACCTACCTTCCTTGTTaaaacaaaacggagaaaaaaatatataaaaatattgggaagcaaacctgatttccacaaaaaaaTTGCATAAATCACACATTTCGAAATGCACTCTATAAGGCCGATCTAAGCA
>FBtr0114544|FBgn0000064 3R_26259013_26259413_-
CAAGTATAAAATGGGTTTTTAGTCATCGCAGATGACTTCGTATCTGTATCTACATATTGCTGGACACTAGCTATCTCTATCGCACTTCACACGCGCCACACGACTTTCGGTTTTCAACAATTTCTATTCGCATTTCGTAAGCAACAAATTTCGCTGGCAACATTTGTTGCTAAGGCTTGTTGCTTGACCTTGTTCAATGTCAAGCGAAAATTCATGCGCCCTGCGTTGGCGTCGCTGCCTGCAGGAACAGCGCAGCAGCAGCGGCAATAAAAGTGAAAGTTACCACGTCACGCATTATGCGGGTGTGAAGAAGACAGCTGCATTCGGTTAGAGTGAGACACAAGATTCCATGACTTTGATTACATCAGAGGGAATTATTGCCGAGGTTTCCGTGACTTTGC
>FBtr0290209|FBgn0023083 3R_18585680_18586080_+
AGCGTCGAAGAGAAAGACAATTTAAGAGAGCGCAGATCGCACTTATGAATACAGTCGTGGGCGAAAAAAGTTAAACAATAGCCGAACAGTCGGAATCTCAGATAGTGCTCCACACATAATATACATGCAGTAAAATCTTATCAGCAAAACGTGGAAAAATTTATCATATTGTGAAGGGGGAAGAAAGCGGGTATGAATATAACTATTCCCAGTAAGACATGTGTCGAACGTTAAACAAACGTTTTTGTAAACAATTCAGGGTAATTCCCCCAAATATTTGTTGTATTCATTCAATGTACGTGTGCGACAATATGAACTTTTTAACAACTTCCGAATGTATTATAGTCTAAATTGAAGTGATTACTAACTCATCATACACTTTAATCCGGTAATCAATCCCT
>FBtr0299817|FBgn0034267 2R_17726714_17727114_+
CGCAGTGACATTGCTTTGTTTATCTTGATTTCGCTGTAGCGTTTCGTTTGCTACATGACTTAGAAAATTTCCCAAAACGAAATTGcttttctcccttttcttttgttttcttttGTGGAGCGCAGTGTGGCCACACTCCGTTGACCCAATTGAGACAGTGTTGGCTAGCGCTGCACTGGCCAATCGATTACACTTGGCGGCAAACAGCTGTGGGTCTATCGAAAATGGAGCATGTGGTAAATATTATTGTTATTCTCGCGAGATTTATTTAAATAAATGATTTACCCCAGAAAAGCGAAACTAAAGAGCTGGTACACAAGCTCGTGCGCCTGAGCATAACCGAAAATGAGGAGGAAATCTCGGCATTACTCAAGAACCTACGACTTTTGCTCACAAAAGGC
>FBtr0300368|FBgn0004133 2R_7584022_7584422_-
TTTCGTACACTTTATCGAGTCCCAATTGGGCTCCTCTTTGGAGCGCTGTTCCCCCGAATCGTTtatatatatgtacatatatatatTTGTGGTTATTTCGTTAAATCATTCTACATGTGTATGTGGACGAGAAAGACAATAAACAGCGGATTGGACATGCCGCAGAACTAAGCCTTAAGCGCTCTTTTAGCCCATCTTGGACCTTCCCTAGTCGGTTCCACTTTCTCGGGTCTCGGTTCAGTGGCTCTCAGGGCATGATCAGGGGAATAGAGGAGCACGTACATATATGTATGTATATCCACCCTCCTCCGATGACTGTTGCTTCAATTTATATTTGTTTGTGTATGCCTCACATTGATACATATATCGTACAAATGAGTTTCTGAGGAGTTTCCCAACGA
>FBtr0301117|FBgn0038744 3R_19890648_19891048_+
GCTGGTGTCATTAGCGTAGTTgcagcggcagtaggagcagcagcagccgcagcagcagcaacagcTGAGATCACCGCGTAGCACTCTCGCTCATCCGCTCCGTTGGCTCGTCGTCTCTGCGGACCGACCGATCGCTCGCAGAACGGAGGCTGATGTTATTTTCAGCGGCCGAAGATTTACAGTAACAACACGGACCTTAGCAGCATCGCCTGCACCGCTAGTCGCTCGGATATACGACGGTTTTCCGATTTCGGACTCGGATTTTCAGATCTGTGGATTCTGTGTTCTATTCTGCTCTGTTTTCGGTTCTGTTTGCTGTTAATTTTAGACTCGCCAAGCGGAAGCTTGCCAGAGTTTTCCAAAATATCCCGCTGCCTCGTGTGTTTTCCCCCGTTTGTTAA
>FBtr0301353|FBgn0001250 X_16782345_16782745_-
ACCTTTGAAAtttttttCGAGTGGGATGCTCGCTACATACATGTGTAGATAATGAAAAAATAAAACTTTTGCTATCGTTTTGGTTGTTTGAGAGCTTTGCGTTTGTTCCGAGATCGCTCTCCCGAGTCTAAAAACTAGAGACTACATTGGTTGGGTATTGAGTAGGCGATCTGGCACGAGCAGTTCACCCATGTATCTCTGGCGGTGCTAAGATGTATCTTACAGATACTGTGCGCCATTAGTCGTCGTTTAAATCTTGCTGCGTTCGCTGCCGAGGTAGAGcaaacaccaaatgtcaaatagcaaatcaaaatataaataatacaaacaataccaatTGAAAGTGAACTTTACTTATTAACAGCACAACACGCGACGCGCCAACAAATTGCTTGAAACAt
>FBtr0301354|FBgn0001250 X_16780874_16781274_-
GATACCAATTGCATTTTCAACTTTTCCTTGAAAGTTATCTTCAATTTAAACTAAAGTTGTGTGGGAAGGGCTGGCTGGCTGGCTTTCAATCTGGCTAAAAGTCTAATGGCTTTTTGGCCGTTATTTTGTTATTTTGGCCAACCTGTTTGACGGCCCATTACGTCACCATCACCATCATCGCGATGCTGAGCGTAGAACGCGCCAAAATCTAAGCATGCAGcaaaaagaaaaaaatccaaaagcaaacatgaaaccgtcaaaaatgtctaaaaacaacaaaTCAGATTTTAGAATTAGACAACAATATATGAACGACCCGACTGATACCCTAGCATTTTGCTGCAGTGAAAAGGAGATGATTGAAATCATTTAAACaaaaaaaaaataaaataaaataaata
>FBtr0301418|FBgn0020647 3R_24006378_24006778_-
TGATTGGTTATAGGTTTTCATCGGTGGCTCCTATGTAGCAGTACAGCCATCTATATTTAGCCAGAAACAAGCCAAGTGGGCAGAACTGCACCCCACTCTTTCGCTCCCACTGGCCCCACTCTGCCGCGGTCTCTCTCTTTCACACATCGCAAGTGCACAAAACGTGCGGAGCTGCGAGCAATTCATTCATTTCACTGACAAACGCTCGACGGTTCACACACTCGGCACTCGAGGAGGAGAAAGAGGCGGCGAAAGAAAGCGAAATAATAACAACAATAATACGGCAGATGAACAGATAAATCGGGTGTAGTTGAAACCTAAAGCCAAAACAACAGCAACCGTTAAAAAAGACAGTCAACCGTGCTATCTGTGATTTATTTACGaaaaaaaaaaaaaaaaaa
>FBtr0302016|FBgn0015774 X_14748810_14749210_-
GTTTGAGAGTGCGAGAGTGAGCGAAATAGAGAACGAGAGTGGGAGTGGTGCGACAAGGAAGGAGCACCAGCCTCCTTTGAATATTCAGTGCGCCAGGACGAGAgaatcgaaacgaaacgaatcggaaccaaacgaGAGGAAACGAGACTTTGCAGGACCTTTTTGGGGGCACTTGGCGCGAGGACGTCGCCGCGGCGAACAGAAACACGCTGGCCGTTGACCGAGTGGCAACGCAGCCCGGAGAATCGGCTTTGGGATTGAAGAATTCCCCTACCttttttttCAGAAGAATCTAGAGTATCTCGTATCGAATTATCGTATCGCATCGAATCGGATAGACTGAAGCCAAACCTGAGACTGAGAATTGGCAGCTGTTGCATGCTGTTGCGGCAGACTCAGTG
>FBtr0302606|FBgn0039790 3R_30595765_30596165_-
CTCGCCGCTTCCTCCGCACCGCACAGACGACTGCCTTGGAATCCGGAATTCGGGCTGCGGACTCCGGAACTGTGATTCGCATGTTGGCACTTTGACGTTGCCACGCCACTCACGTGTGTCGCCTTTTTGTTTGATCGATAATTCGCAGTAGTTTCCGGCTAGGGGCTTCGGTTCGCCTGTGGTTTTGGGTTCCTCCGCAGCCAGAGAGCAGTTTCCACAACTGGGCAACCGAGAGGAGCGGCAGGATTAATTGCGTTCAAGCAAAAACCGGGGGCTATTCAGTTCACTGGGGCTAATCGATACGGTCGTACATCGCAACGTGGGAACCGTAACGACTGCGTGTGTGTTACTTTAACGATTATGCCACCGAGAGAACCATGCACCACCCCATTAACATAACC
>FBtr0302611|FBgn0050460 2R_17071709_17072109_-
CAAGGCATTTGATCGCCACGTAGAATGGTGTAAGGAAAAGGCCATTCAGGCCACCATGAAGTCCACCAACAGCCAGGAGACCAGCAAAGCCAAGGAGCGCCTGGAGGCCAGGAAGCAGTACAGGCCGCCCAATCTGAAGTAAGCCTGGATTTAGTTGACACCCTGTGATCTATCTACTTAACACACGTTTTTGTTTTCTTTCTCGTTTCAATTTATTTTGTTGCTATTATATAATTGACCGCGATGTTTGACAGGACCAAGAGATCCCTCGCCAGGGATAAGTACTCCGGTAACCACGAGGAGGTTCTGGAAGCGGGTGAGATGACAACACCCAAACCAAACCTGATGTCCCATTCGATGACGTCGTCCGTGCACAGTGATAAGTGAGTAGGGGTTTTCCG
>FBtr0303148|FBgn0004369 3R_29377446_29377846_+
GCTCGCAAAGAAGTTCGGGAGACACACACGGTGTGTGTGGTGGAAAGCCGCTGGAAACCCGAAGTCGGCCACGAACCACCGACCTTCTATTCTGGAGGGGTTTTCCGGGGGATGCGGCGGTGGTGCAACGGCAGTGGCAGCGGCAACGGCGGCTTCTGCCTTTCAGCTGGGAATTTATTTGCGCAAAAACGAAGCGGCTCAGTTTCGTGTTTGTTGTGCGCTCGTAAGGATGTGTCCGCTGGCGCTGCCGGACTTCGTGCGTTCGCGTCGCGTGTGTGCGCGTTTATCCTGACGCTGAATGTATCTCAGCCAAAGCGGCCGAAACGGGCCACGAAAAGTGCTTGAAAATCAGGCGAATAGCTCAAGTGAATGCCAGAATAATAATCATGCATATTGATAAA
>FBtr0303227|FBgn0003870 3R_31726202_31726602_+
TAAAGAAACCACATGCATGTGTATGGGTGCCAGGAAGACGAAATGGGAATTTCGTGGGCGAGTGGGAATGATTTTCAATTAAGTGTACAAAGCAACTGAAACTGCCGTAGCGATAAGATAAGACCGGCTGCGGCAAATATTTAGCAAGTGGAGGAAGCAAGAGGAAGCGTGGTTTCAAGACAAGGAtttttttGTTGGAATTGCGATCACCGAAAGTGAGATAACGGGGACACGaaaaaaaGCGCCACGAATATTCCATTCCGTGACTTTCCTCTGATGGAATTAAGGCTGGTGCGTGTATGTGTGTGTTTGTGTCGTGATCGCTCCAGTTTCCAGTTGGCAGGCCTGTAAAGTTTTCCAGTCAACCTCGTCCATTTGTTTCTCTCCTAATTCCACACCCT
>FBtr0303454|FBgn0004369 3R_29479116_29479516_+
ATGACTACTGTACGAAAGTGGGAAGGGCAACTGACTTTTTACGACTGGCAGTAAAAATGTGCCAGTTGTTATCAAACAGCTGATGAGGCAAAGCTCCAAAAGCTCGCTCTTTCTTTTTTCTATATCTCTCAGTCGGGTTAAAGATCGGGGTGCTGAGGAAAAGCTCCACCACAGCGCCGATCGCCAATTGCCTAGAGTTCAGTTCTCCAAAGCACGCGCGTGTATAAGCACGTATGTAGATTCATAGATACATATATCGGTAGCACCaaaaaaaaaaaaaaaaTAAAGAATCGAGCAAACCAACCGCACAATAATAAACCTTATCAATAAACAACGCTGCGAAAGAGAAGCGACAAGTGACGAAAGACATAGCCAGTAGTGTGCTCGTTTCGTCACAACAA
>FBtr0303877|FBgn0011259 2L_8541947_8542347_+
AAAAATTGCACCATATAGCTTaaaaaaaCGTCAAACATGTATATTTAATTAGGTCATCCTGGAAGTGATATATAATGAAACACATTTCAACGGGTATATAAGTTTTGTTAAGGGGTAACTGTAAGCCGGACCCATTTAGCTTACCACCCAATATGGTAGCACTGGCTGTAGAAATTCCCAATGGCAACGCTAGTCGACCAGTTTTCATTCGTATTGGCGTGTGTGTTGTTTGTACAACAAAACATTCTAGTTGTTTTATTTGCAAGGTGCTCATATAAAAACATAAACAATATATTTCGTAGAGTGCCCTAATAATTTATTAAGTTGTGAATTAAACAAATATGAATAAGAAGCGTGTCCAAGTGAATTGGTTAAATTGTAAATTATAAATAAAGCAATAC
>FBtr0304056|FBgn0032129 2L_9559981_9560381_-
CGTATACGCAACGGGTAGCCATCCAATTCGCACAGGTTTCGCATACGCCCTGTGGTGCGAGGAGGCATTGTGGGGGTACTCGCTTCTCCCGTCGTCGCCGTCGTGTGGTTGTCGTTACTACGCGATCCCCATACCGATACCGATCTCGAACGACTGCCAGTCGCTGCCCGCCGCTCGTGCGTTTCGTTCCGCTCGCTCTAGATATCCGCAAATCTGCATCCGGAGCGGAATTCGCTGCTTCaaaaaaaCAGCTGACCGGATGAGCGTTCTTTTGGAATTGGCTGCGTTTTCGAGGCACGGAACTGTTTCAACTCAAAATCAAACCGAACTCAACGAATCTCAGTATTTTCAACTTTCTGCTATTTTTAACGTGTGTGTGCGTGTGCGGCTAAAacacacac
>FBtr0304057|FBgn0032129 2L_9560226_9560626_-
TTGCTGTGGTCCGTTCTCTTGGCTGCTTGTCGCTTTCCAGTCTCTCGGATGAATTCAGCGAGGGATCCCTGAAATGAATTCCCGTTGAAATACGGAGAGAGAGAGTGCGAAAGAGCGAGCAAATTGGCTTGACTATGCCATGGACAGTGGCGGGCATTTCTTTTCGCTTTGCAAGCGTTTGGCGTTTGGACGTGTCGCTCGAATGTCGCGTCGGGGAACCGCACAAGAAAGTTAGTTTAACTGGGCGTATACGCAACGGGTAGCCATCCAATTCGCACAGGTTTCGCATACGCCCTGTGGTGCGAGGAGGCATTGTGGGGGTACTCGCTTCTCCCGTCGTCGCCGTCGTGTGGTTGTCGTTACTACGCGATCCCCATACCGATACCGATCTCGAACGACTG
>FBtr0304572|FBgn0011286 2R_8862573_8862973_+
TGAATCAGCTGTTCGCCCAGCAAAAGCAAAACAAACAGCCGAACGAGAGAGTGCGAGAAAAAGTGCTCTCTCCACTCTGCGTTGGTCCGCGAGTGGGTGAGCGTGTGTGTAAAAATAGCGAGTGGAAGGGGATTCCCAAAATATAAACAAGAGTTCGTGCCACTCGAGTTCTGTCCGCCCATTAAGAAACCCTCGCCGACAGTCATTCCCACCCGTGACGAGTGTAAACAATGCATTTCTAACCGTAAACATATTCCCAATCTTTCGAAGGAAATTATACCGAGTCGGGTGACCGAGGGAAATCCCAGAACAATTGAATTCAAACGCCGCTGCGATATAAATTCCGATTTGGAGGCGCTGCGGTCGTTGCGTTAACCAAACGAAATGGCTGAGGCGGAGGG
>FBtr0304851|FBgn0013733 2R_13897501_13897901_-
TTCATGCCATGCCATTGTAAATGGATTGTTTATAATGTTTTGGCGCAACAGCTGGGGAATGCTCACCGAAAACTAGCCGGCATTTGTAAGctctccctctctctctctctcagtggcaattgctttctctcaatctcaacaaaagctcgctctcgctctcCACTTAACCATTTGATTCTCGGAGTGGCGCTGCTCCATTCAGTACCGAAAGCGACGTGGTTGTGTAACGTCGCGTATCCGCTGTGTGTGCCGACTTGCTGCCGGTGAACGAAATTTAACAAAGGCCAAAACCTTTAAAACCTCCGGTTTTTGTTGGCAACCAAAGTCTATGGAATTTGAATTCGAATCGAGCGTGTAATTATTAGTGAATAGTTGTGATAACTAAACGGGCAAATAACTTC
>FBtr0305656|FBgn0003721 3R_15290746_15291146_+
CAACAATGTCGACATGGACAGAATTTTAGCGGCTTTTAACAGGTTTTCCAGTcgcacacacacgcgtcaccatgcacacacacgcgcacCGTTTTAGGCGAGGCAGCACAGACAGACTGGAAGGCAGTAGCTGCAGCGGCAGCAGTTGTCCCGCTCGCACAAACCACCACCGCCGCTTCGACGGGCGATTCGATGGATTCATTTCCAGTTACGTACTCGTCGCAGTCGCGTCGTCGTTGCCTCTCTCTGCGTTTTTGTGTTTTTGCCACCAAATAGCAATATTCAATATTTAAACGTAGCATATTCGCCTGCCAGTTTTGCCATCAAACACTGCCCTTTAAGTTCAATCCCAAGCCAGGGTAAAAGCAGTTGAAGTTGAAGCTATCGAAGAAAAAACCGGT
>FBtr0306029|FBgn0033638 2R_11640741_11641141_-
GGACATCCTAACTATTATTATATTAACTACATCACTAATCTGAATTCTTAAATATTTTAATATAGTTTTAGTTCTGCTCAATTAACCAATATAATTTTAAAAAAGTTTCTTTTCAACTTGCTTTCGTGTCATACAGCCCTAACAACGAAGCTCACTAGGATTTTCACCACACCGCGAGAGGGTCACACTGACCCGCCCACAGCTGGTCTGGTCTCACAGTCTCACCTCACAGTTGTTTTGTTGGGaaaaaaaTAAACAATAATTTAGCTAGTGTTGTGCGCGAACCAAAAGTGGAAATTATGCTAATCTCGACAGCGAAAAGGCAAAGCGATGCTGGCAATGAATGTGTAGGCGTGCGTTTTCCCGATTTTCCAGCTTATCGGCACTCGCCGTGCACCTGT
>FBtr0306113|FBgn0000320 2L_6530309_6530709_-
TTAGCCGCCACCTTTTTGATGGCATATATAAATTAAATTAACCGGTTTTAATATAAATACCTCGATTGATATAATGCAGTCCCAGTGACTCGGTTATTACATTAGTCATGTTCGCCGCCTAAGGATATATTTCATTTGCTAAGAACTCGTTTTTAAATATTCATAAGCATAAATTGTAGAAATTATATAGTCAAGTTCGATTTAAATATCAAATGTGACATTACAATTTAAGTATTTCAGCTTTTGTTATTTGTGAATGAATTGTTTACATTTAAAACGGCTTAAAGGTCTGTGTTTCATTGTATATTCCCACACTTGACACCACCACCCCATTAATTGGCTCACCCACTTATGACGCCTCTCATCTTATCTTCTTGCAGCCTCTGCAATCTGTCacagca
>FBtr0306598|FBgn0041789 2L_19410755_19411155_-
AAGCTTTTTCCTTTGCTCAATTTCAATTTACCCTAGACACAAACCAGAAAGAAGACCCATATAGCAATTATAGGTATTGCGCGATATCGCGCTCAAGACAAAAGAAAACAAACAAAATGTTATCAGAAACTTTTGCTGGAGATATGTGCCAGCAAACGAAGGCAACGAATGGATCTCCGTTTAGTTAACAACGGGCTATGCGTCAGAGGTGCAGTGACAGGTGCTTCAAGTTTGGAATTTAAATAGAAAATACCTGCGAAATACCGGAAGAAGAAGTGCCATGGCCAACTATGGGGACTACGATAATCTGGGTATTGGTTTCTCAAAATTTAATGTGTAATACAAACAAGAGTCACAAAATAAAACGATTTAAGACTTAAGTGCCGTGTTATCAAAAAGAA
>FBtr0306805|FBgn0037565 3R_8300778_8301178_-
TTATTTTTCAATAAGAAATCCACTATAGGGCTGATTAACCCATTGATTAATTATATTCAAAGAGACCTTTGGAAATCAGCAAAGAGATCAAAACACTGCCCGTTCTCTCTATAAATAAATCTCAAAATTTTCAACTTTTCCGATGTGTTCAAAAGCGCCGTACCGCTCAGAATAGCTTCGACCGACGAACGGAACGGACGTATACGGAATTTCAAAGTCGCGGAAAATCGCGAGTATCCGTGAGGGAGAGAGAAAGAGACAGCGAGCGAGTGGCCGATGAAAATTCCGCGGCGGGTCGGACGACCGAGTGTGCAAGTAGGAAAAGTGCAAGTAATAATTTGTTATTGTTTTTCCTTTCAACAAAACACCAAAAATAGACCGACAACCTTGCGCATAAACCC
>FBtr0307161|FBgn0031037 X_19609938_19610338_+
TATGGGTAGTTCCTTAAAATAGAAATTATTACAGACATATGGGGAGATTTATGTTTCGAGGGTGACAGCTGCTGCCCCCAGATCCGTACACATGTACATACATACATACGTACATCGCTTTCAAGCGGAAGCCAGATCTATTATTAGACAGGCGTCGAGCATCGCGGCTTCATTTAAGTTGGGTTCGTTACGTCCGGATCAGTTTCATCCCGGAGAAGCATCAGCATGGAGGCCTTTACGCGCACACTGCAAAATACCTTTCGCAGCACTAGGACCACCAGAACCACTACTACAACAACCACAAACTCCTCCACCAGGTTCCTACCTCACCTACGCAACCCTAACACCTTTGGTTTTATTTCGAGTCTACTTGTTCTTAAGTTTCGCTTCAACACTCAACT
>FBtr0308829|FBgn0038744 3R_19890489_19890889_+
TTGAACCCTGCGGTCCAGTATTGCCGCTCCCTTCGAAATGAGCTTAATCCGATCTGGCGGATTTCCCAGCCGATTAGTCAGCGTCTTTTTCCGTCGATCGGCTCAGCTCTGATTCGATCGCAGGTCGCTCGTGTGTGGGAGCGCTCGTTCTTGGGGGCTGCTGGTGTCATTAGCGTAGTTgcagcggcagtaggagcagcagcagccgcagcagcagcaacagcTGAGATCACCGCGTAGCACTCTCGCTCATCCGCTCCGTTGGCTCGTCGTCTCTGCGGACCGACCGATCGCTCGCAGAACGGAGGCTGATGTTATTTTCAGCGGCCGAAGATTTACAGTAACAACACGGACCTTAGCAGCATCGCCTGCACCGCTAGTCGCTCGGATATACGACGGTT
>FBtr0308925|FBgn0051781 2L_16869262_16869662_+
GTAACTCAAAATGATGGTTATTTCTCTGAGTGCATGCGGGGGGCGAGAGAGCAAACGCATGGAGAAGTCCCCGACGACGATGACGACACAAAAAGCAGAGACGAACTGCGACAAAGAGAACGCCGGAACGGAACGTGAACGGGAATTCAGAACGTTGCAATCGTTCGAGGGCCTCTGGCTCGCTTTTTGGCAGGCCGCGCGGCCAGTCGTCAGTCAGTTGGCCAACAAACTGGTAGCGTCTGGTGTGGCGAGCCAACAAAAGGCTGGCAGAGCGGCCAACACCGGACCCGGCCCGAAACTGAAtccgggtccgggtctgggtccgtgtccgtgtccgggtTGGTTTCGCAGCATCTACGGCATCACGGCTGCCAATTGAGCGGAGTTTGGGTCTCAATTTG
>FBtr0308928|FBgn0051781 2L_16870290_16870690_+
ATGTCAAACGCAGCAGGGCAATCGCCAGCGAAGCCCCAAAGGATAAGCATCGTCCAGAACATCGGAATCTCCAGCGAAGGATGCACCAAAAACATTATCCACAGGACTAAGATGCCAAAGGAAACTTTCAAGATCCGTTTCCaaaacaaaacataaaatatattcaataaaaatgaagtggaaatgaaatgatacataataaataCCCTAATACATAACAGAAACAAAAGCAAGTCACTAAACTTGACTGCAAATATAATACGATGACACTTAATAGAAACATTGTAATAAAATTGAAAAGAAGTAGACAAGAATAACCACTCATAAAACTAAAATACCCAGCCTATAACTATTTTTCAAATAGTTGGCATAGTGCTTACTATGAACCATAATCGCATATG
>FBtr0309098|FBgn0037635 3R_8813379_8813779_-
GCCAGAGAGCTCAGCTAGCAGCAAAGTCAAGTTAAAACTCAAACAAAACAAACAATTGCCTAACGATCAAACAATCAATGTGTAAATcccctcccaaaaaacaccccatccagtcgatgaatccccacatcccattcccattcccattcccacctaacccatccaacttccccaaatccccTAAAACGTGAACAGAGAGATACAAATATTTTCAATGGAAACCCCGAACGAGATCCAGATGACGTCCAACTACTCCGGCCGAAAAATCCACATGCCATATAGTAAATTGGATTTTTTCAGCCCAGATCCTATTTTTACTAGCTTAAAGTTTTTAGTTCTTGGATCAGAAATAAGCTTATAATCCATTAAATACGCTCCTTTTTAACTTTTTCAAACTGAAA
>FBtr0309099|FBgn0037635 3R_8809611_8810011_-
TGACTTTTCATCTCGGCGAACACGTGACTTGCGCTTTGTCTGGCAATATGTATTCCCATAGCTAGAAAACTCATTGAATGTGAATGAATCTGTTATCGGTCAAGTGGGAACGATGTGTGATAACCCCGTGGTTTGATAAGCGTCGATGTCGAGCTTGGATTGCATGAAGTGGTCTGATCGTGAGATTTCAGCTTGGAATCAGTCAAACATTTCCCAGTTCACCGACAAGATGTGGTCCTCTAAGACTATTTTGGTTTTCCTAGCAGCATTTACTTTGGTCCAGGCATGTTTCCGATTGTGCAAGCCTGCTGGATGTTTCTTAACAAAATTTCTAATCCTTATAGGGTAGCATGCGGTTTCACTTCACCTTGGACTTTCACGTACAGCAGCCGCCGAATGCA
>FBtr0309789|FBgn0004895 3L_4018678_4019078_+
atttcttccttaataaaatttaaatttttcaAGGAAAATTGTTTTCCCCTCTCTGAGAACTTACGCATGTGTGGATCTTTTGGTGAGGGTGTTTGCATATCCCTATATTTATAGACCAATGCGCTGCTCTCCCCCAAAAACACACACCCATAAGATTGGGATGAGGCATTACAAGTGATCTGCGTATCCGAGTTCATTCATTAGTCGATCGGACTTCTTGGCTGACGCAACACATGGTCCACAGTCGCGCTCGAATCGCCCACAAAATCGGAAGTAACAGCTAACCGGAAAACAGGACAAAAATCCTAAATATCTAACAAGTTAATGTGAAGTGATATTCGAAACAAAGTTCCCGAAAGATACATAAAGAGTATAAAAGAACTTTGAATCAAGTTACTGGG
>FBtr0310027|FBgn0003963 2L_490635_491035_+
AAGCAGACGCGAAAGCATGCGGAGCGATGAAAAACCGAGTACAAAACAAAATGGAAAGAAATGCGCGCGCTCTAATAAGATTGCGCGctctctccctctctctctctctccctatctctctccctctctctctccttctctctctctctTTGGCCAACTGGAGAGCTTTCGTGTCGGTTTCGGATTCGCTTTGCGTTTCATTCGTGAGCGAGCGCTTGCTTCGAACGGACGTCTTTAAGAACGCCCTCGCATGCCACGCCCCCTTCGAGAGGCTTTTGGTAAAGAAATACGCGACTGCATATTAATTGCAATATCAAGAGCAAAACACTGATCAGATATTGATGGGACTCGAGATCGAGCAGGAGATTACTGCCCGCTGCATTCCAATCGGAATATTCCAC
>FBtr0310050|FBgn0004133 2R_7585285_7585685_-
GCAATAGAGATTGCATTGTAtctgaatgtctgaatgtctggaaatctggttgtctggatgtctaggtatctggatATCCGTGCTGCTGCATCGATGTCCCAGCTATTTATAGGTCGACTCCTCAGCGGGGGAGGTAGTTGCCGTGGCACGGCAGCATCGAGCATCTGATAGCCCGGGAATGGGTATATGCGTGTACCTTCAGTAGCACTCCGGTCGCAATCCGTTCCGCGCTCCACTCCCGTCATCGCAATCGAAGATAGTGCATCCGATCGGTTCTGCTGTGCATGTGATCTAATAAAAATACAAATGTGTTATCCCATTTTGACAGCAAACTGTTAATTTCTAAGGCAAAACGCCGTGTGGTGTGCAGTTGGTGGATATGCCAGATACAGATACAGATG
>FBtr0329867|FBgn0033519 2R_10423450_10423850_-
CGCACACTTCCATAGATCGCACGGCTCTCCCGTTCACGTACACAAAACAAGCCTCCAATTGAAAGTGAAGAGCGAGTGAAATCATGAGACTGTGTGCGTAGGTCTATCGAAAATTAGCACACCAGCATAGGTTTTTTCTCAGTAATCACACGTATAGATCGAATGGGTTTCGGAAAGTCGGATGGGCAGATCGCTTATTCAGAAGGCAAAAGACAGTAAGCATGAAAGCAACCCAAATGAGAATCAGATTACAGTAATAATTACAAATATCGTATATGCAGTGTGTTACAATTCAATTGCTAAAAGTACAGTCCGTACATTCAGCTGAAAATCTGTTGTGAAGATGCATAACCATTTGTCTTACTACGTATATGTAATTTGTGGAAATTTTCCATTCCTCG
>FBtr0329868|FBgn0033519 2R_10421708_10422108_-
CTGGGTGTGGCTATCGCTGATCTGACCCGGTTCGTTCTCGCCCGTTTACTCTCTTTCACTGCTTACCCCTCCTCCATCATTCCCTAACCAACGCTAATCTTTCAGCCAACCAACATTCGCGTGGCCTCCGCATCTCTCTCCTTCATCACTTGCCTTTTCCGCTCATCCACAAAATTCACTTTTTTATTGACAAACAAGCCAGAAACCGATGGAAAATTACGACAAAATGTGTATAAGGCAACGCACAGACTGTACTTTGAGTCATTTTATTGCTTGCATGATTTTCCATACGTATTTCTTGGCGCATCACAGTTTAATATGTTATTATTACTATTTATTTAAATCTACTCCATGTTTACTCCAAAGCAATGTGTCTCTTCATGCGAACAGTCTTTTTGCGT
>FBtr0329882|FBgn0001319 2R_14796827_14797227_-
CTACATGGGTGGGTGGATAAGGCAGCGGGGGGCTTTGAGTCGAAAAAGGGATGTTATTTGGACTTTGACTTTCACTTTCGCCTCATCCAAATGAAGCGAGTCCCAAGAAGTCACTCCACTCTCCGCTCAAGGACCAAAAAGGACCCCCAACAGAGGGTTGCTCGGAAAAAGCTTTTATTTTTCTTGGCCCTTGTTTGTTTAGTTGCGTTTGAGATGTTTCTGGCGTGAGATGTTCGCGCCGAGAAGAAGTGCGCGAGTTGCCCAAACGGAAAGCGAGAGCGAAATGACAGCGGGATTTGTTCATTCAGCGGCGGCAAATCAGCACTCCCATCCACACGGACACCCCCCACATCACCATCTCGATAATCACATCCAGAGGCAGGACAATCCTAATCAGAACC
>FBtr0329895|FBgn0003963 2L_523536_523936_+
CCGGTACCAGTTCGAATCCCAAAGATAAACAACTTTTGGCCGGCGTCCCGGCATCAACAAACATCAGCTGTGCTGCGTCGTCATCGCATCGCCGCTCGGTTTGGTTCGCTCGGTATCTGTATCGGTTGTATCTGTATCTCACAGCGGCGCACGAAAATTTCATTACTCACCGCCGCACTCAGCCGGTCGGTCCGAGTCTCAGTTTGCTGTGAAACGCGGAGCGAGCAGCAACCACGAGCGGTACGCGGTACTAAAAATCGTCAGCGGCCGAGGGATTAAGAGCTACAATACGATACCGCACGTTCGTCATAACGAGAATTTGAATAATTGTATTACAGTGAGTAGTGAGTCAAAGAAAATTCCCACGGGAAGTGACAACATAATTGCCGCTTAAGTACGGC
>FBtr0330707|FBgn0011656 2R_9944564_9944964_-
GAGGTGTACGCTAtgtgtgtgtgtgtgtgtgtgtgtgcgtatctgtgtgGGAAGTGCTGCCCCTTGGCCCCTGGCCGTGGTTATATAAATAAGTGAACATTTATTTAAAAATCATCATCATCGCACTTCCAATTCCAATGCAGCAGCCACGCCGCACAGGCGGCCCCACGAAAACAGATGCTCAGAGTTTCCTTTCTTTTAGTTGAAGGAGATCGCCGGTCAAAGCaacaacacagcacgaatgaacactgaacagaacagaacagaacagaaGTCCGAAGGCGACCAAAATATGTGTACAATAACAAAGCAAATCAAAAACGAATGTGAACCAAAGCCCAAAAATAATACAATTCTAAAATATATCTCTCAGTGTGCGGCTGTGCGTCGCCgtgtgtgtg
>FBtr0331342|FBgn0037533 3R_7978228_7978628_-
AGGTAGtttttttGGGCCCGGCTCAATCTCAATCGCCGCGAGCCATAAATCGTACTTACGCACACGGAACGCGTTTCTTTCACAGGTATAATTAAATCAAACTCGAGGAGCGGTTCGGATTGGGGCTGCGCCTCTGGGGGCGATGCACTGCCAGAGCGAAACTGCAACTTTAGTTGCGAATCAGACCTCTTATTGGGCAGGTCACAGTGCAAAATACAAGCCAGTGCCAAATATCTCATTTATTGTTTATAGTTTTATTAACAGTCTTTCAAAAAAGCTAAGGGTATGTGTACATATAATATTTTTTAGTGTGTGCCAATACATACCTTGTTACAATGTTTTATATTTATTCGATCCCAATTATCATTATATAATTGTGAGCTGTAACTACAAATGAATTG
>FBtr0331387|FBgn0015872 2R_11427603_11428003_-
CGTTGTGATAATGACCATAATATTTACCCGGCACTGAATACTCATTTGCCAAGCCAAGAATTCTCGGTTCCAGCTAATTAATGTCAACGCCTGAGCATCTATTTGATCAAGTGTTTAAACACAGGGCTCAATATTTGATTTAGATATTAAATATGTTCACTTAACGTGGCTGCTTAATGCTCGGGTGGAATTTTGAGACCAGTAAGCGTTTAAAAATAGTCGAGTGAGGTGCGTGAGAAATTCGCAGCCCTTTGGCGCTGAAATTCTGCAAATTATAGTACAAACGTGTGGCTAATTTGATATCCCTCTTTCGCTTAATGTCTTCTCCGCCTCATAATTCAATGCGTTGTCATCTTGGACCAACATCACTTtatacatatatatatatatatatatatGTG
>FBtr0331388|FBgn0015872 2R_11424470_11424870_-
AATGGTTTAAATTTTAAGAACCCTAACGTACAAATATTTTTAAGAAATATTCCTTGGCATTTCTATTCTTGAATAGAGAGTATAAGGCACTTGAAAATCAGTCGACAAGCAATTTCAATCACTTTCAGCACGAATAATACATTTTCACCGTATTTTCTTTATCAACTTTTTAATTTTGATGATTGTTGTTTTCAAATACGGAAGCCGAAGAGAGAGAAAACAAAGTGATACAAAGCTCGACACGAAGCCACGCTTTACCTGCTTTGAATTTCAAATTTCCGCCTGGCTTTGCaaaaaaaaTCTCAAACGGGACGTAGCAATCAAAACGAATGTGTGGTAAAGATACATACATACACAGATGGTATTTAAAAACACTTGTACATTTTGGTATGTGGGTCAGG
>FBtr0331938|FBgn0050015 2R_10861181_10861581_-
TGCTGCGATGCCGCCCACGCAAAAAGAGCAAGCAAGATGGCAGGATGACAGAGGGAAAGGGACGGCGAACTGAGAGCACATCTCGCAGTTGCGCTCCTTGACCTTGGGCACGAACGCACTCGAAGCCAACAACCCCACCCCTTCCCCaaaaaaaTGCTTTACCCTTCGGTGATGCGAAATCCGTACAGAAATTCCGAGTCAGTCGCTCACTTCCAGCAGCCACAAGTTGTGGCCACGCGGATGGAATGAAAAGTGGGAAGAAACAGTGAGGAAAAAAGTGTTGAAAAGTGttttttttttttATGCTGAATGGTGAACGGAACGATCCCCCGCAATGGCAGCTAGTCCCATCGATTCGCATCTGGATCTGCAGTATGTAAAGGGCGGAATCCGGGGTATGG
>FBtr0331939|FBgn0050015 2R_10853950_10854350_-
ATGAGAGCGGTGATATAGTTATATATTTATTTTTTGGACAGCTCGCGGAAGTAGTAAACATATATGTATGGTGTTTTATTATTTGATTAGGCTCGTCAAATCGCTTTTATGGCCCACTGTGCTGTTGTGTTGCTAACAGCGCTGTTAGCCGCTCAGACGGCTGGCAGACACCTGCAGTGAGCCGCCAAGAAACGCTAATCAGTCCGAATTGGCAACACAACGCGGCCAATAAGCCCAATCCCGTCGTTGTCGATGACTCTATTCGATTCATTTTAGCCGAGTTCAGTTGAGTACGCTgcttcgcttttttctttctgtttctgttcgggctttttcgcttcgtttcgtttttcgtagatttcaatttcagttcCCGAGTGTGTGAGTATTATTTGCTTGTA
>FBtr0332909|FBgn0034793 2R_22886361_22886761_+
TCCAAATTTTACTTATATTGACAACAAATTCCATTGTATCAACTGTAAATGAATGTTGTCTTTGTTATTTAGTTTTAACTTCTTAAAGAAAAAGGTTTTTAACCAGTTTAGGATAGACAAAGAGTCCCTATCGCAACCATCGTGCATAGATCGACCATCACTAGTTCTGGAGATGTGCAGAAGTCACTGGCCCGTTTCGCCGGCGACCAGGGTTGGCAAATCGGCTGCGCCGGTAGTTGGTCCGTTATACATTTCACAAATTCCACATTAAATTGTATCAGCATGGACTCCCCGCTGAACGATGGCTCTCACCATCCACCGCCGCACGCTCCCCACCCCCTGGTGAGTGCTCTACGGTCCTTAAACTGCCACTACCCAAACGTTTGCATCTATTTCAGGCG
>FBtr0333012|FBgn0003963 2L_476020_476420_+
GTTTATATCTTGTTTAATTTTAAATCAATGGATATTGAAAATTTTAATTTCATTTTAGATTCCCAAAATGCCCCTCTGTTTTGGGTAAATACATTTTAACATATAAGACAAATGGCTTTTATAGCTAAAATAAAATAAAACCAATTATTTCAAAGAATATTGAGCTGCACCGCATTGAAACATCCTTCTATATACACAACACACTCATCCACTCATCAAGCAAAAAACATTCCACACTCAAGACTTAGTTCAATACCAAAATGGGGCTACATACTTTGCAAATTGTTTCAGTCGGATGAGATTTTTAAAAAGGTAAGCATAAACAATTTGGAATAGGGCTTGTCATTCTaaaaaaaaaTTAAGTCACCGCAATAGACTTCTGCCCAATTACGCTTCCCTCC
>FBtr0333070|FBgn0033636 2R_11592926_11593326_-
tcctaaaaataaaactaagaaaacatgtaaagacaaaaaaaaGTGCAATCATCAACCACGGTGCGTGGAAACAACAAATGTAAAGCGGGCCTCTCTGTCTCTCTTTCTCTGCCGCCCGCGCTCTCCCTTTTGCGTTTCGTTTCCGATGGTCCGCCGCCGCCACTTGCGGTTCTTGCGCTCTCCGTACTCTCTACACGCTCATTCGCCGCGAAATCACAAACACAGCCGGACGCGTCGCCAAACGGCGCTTGTAAATATTTTTGTTAATTGTACATTTGAATCGCGGAAAATGCAATAGCCAGTGCAAACAACAGCCGTTAACTGCTGTCGCAGCGCAGTAATAAGAGCAAAGCCCTTAACAGTAAAAAGTAACATACAGTTTGTCTTATAAATCTCCAAAG
>FBtr0333071|FBgn0033636 2R_11604736_11605136_-
CGCCCGTTGCTCTCTGCGGCGGCTCTCTTCCCCCGCAACCCGCACCCGCAGCACACTCAACCACACATTTTCTCCCTCTCCCAATCAGCAAACAACAACAGCAACAACGCGGTTGTCTCCGCAGCGTCGTCGGCGTCGCAGCTGGCGTCACAGTCGCTGCCGCCgatgttgaatgtttgatgttgaatgttgatgGTGTTAGTTTGGTTCGGAAACTCGTCGGTCGCGCAAGTGGAATCCCAAGCGAAAGATAATAAATCTAAAACAAATGCTTAgaaaagtatgaaagatatgaaaatatgaaTGCGATTTCGTTGCGAAATAATTAGAAAAGTGAATGTGTGTCCAAGATTTGTGATTGTGCCAAAGTAAGATAGcaaatgcataaaagtaaccaataa
>FBtr0333149|FBgn0011763 2R_13223391_13223791_+
AAGACAGAGACCCCCGCGAAATAACAACTTATATCAGTAAGCCACCCAGACCCGCCCCCTTCTGCCATCTACGCCCATCGCCCAGTTGGCGCGCTTGCTcacacacacacaTGCACGCACACTAGCACGCGCGCGTTTTCTCCTACTTAtttttttgttttttCATTGGGCGGCGAACAGCTGATTACTTCGCCGCCACTGCGAATTCGCTTTGAGGATTTAGCATGAAGTGAAGTAGTGATAAATCGTTGATTTCAGCTACGTACAAAGGTATTATTGTGAGGGACATTGTAAATTCAACTTGAAACAAATGTATCTGAACAGCGTGACATTCTGCCATATCTTAGCGAGTGGGAGAGAGACGGGGCGCACCGCCAAGAGAGATCGGGGTGAGAGAAAAA
>FBtr0333228|FBgn0001128 2L_5943443_5943843_+
gtaaaagggaaaataaataaataaactttgtaaatgtttatataaaataaggaaataaattcatgaaaaataGGGGAATGTATGGTTTTCAAATTTTTCACGAATACCGTTAACGATAGTACAAATGCACAATACCAATTTGAATTTGGCGCCACAACTGCTCACTTTGCAGCACTGAACAAGAGCATGCGCAAAGGGGTTATACAGTACTGGTCAATATACCAGGGATGCAACGCTCCAAAGTTCGGCAATTGAACCAATCTAAAGAGTTTAACTATTCTAGTACAACTACAGTTTATTTAAATAATTTCCATGGTTAAAACAATACCAGGATGTACTGCGCATTGGAAAAGTGAGCGGATTTCCCGCTTGCGAGCTTATCGCACCACCAACACAAACAT
>FBtr0333920|FBgn0004117 3R_15310477_15310877_+
aaaaaaGGAAAACCTTGTTAAACTTAAATAAAATGTGCATATGTATATGTGTCAATTAGCCTGGATATAAAGTTCTACAAAAAGTTAAATGAGTGATCCAAATGTAATGGAAGTGAAAATTGCTATAACTaaaaaaatgaatatctctaaaaaacttaaaatgaacgatctaaactacttgaaaatggagatctTATGATCATTTTTCGGATATTTTCAAAATTCGCTTATAAGGAATTTTGTAACTAAATCTGACGGCACCAATACCATCCAATAAATATCtgtgtgtgtgtgAGAGAAtttttttttGcacacacacacaTGAGCTTCATTCGGAAAGCTCTACACGAATGGGacacatatacatatgcaccttacacacttatggcacgcacaatttt
>FBtr0334008|FBgn0034438 2R_19373502_19373902_-
CTATCCGCATACGGATGAAACAGGCATACACCCCACCTGCCCCCCTTTAGTCAGTTGTACCTGTCAAATTAAGTGATTAGGTGTCCGCCACTGATAACTCGATACTTGTGATAAGCCCGTAGGCTCTTGAGCTCTGAGCACTGAAATCCGCAAGCAAATCCCGCTCGTATAAAATTGCCAGTGGCATTGTCCGGCGTTTTAGTTTGCCTCCGTTCGGCAAGCGGTTCCATTACGGTGGTACGGTTACCAGAGGATTCCGTATTTATAACTAATCACAAATCTGTAATCAGGCCATAAGCAACGGTAGTTACAAGTGAGTCGAAGAGAACAAACGAAAGGACACGTGGTGACCTCAATCTACGAACAGAGAAAGGGGTGGTTCCCAGAAGAATTCAATATTC
>FBtr0334166|FBgn0041789 2L_19411603_19412003_-
TTGTGTGTAGATGTTAGGTCCCCCGCTCTCCAACtatgtatgtgatatatttgtatataaagatatatatatatatatatatgtatgtatataATCACCCTCATACTCGGTGTTTCGCTAGTTTTGGGCTGCAGTGTGGGTGTCTTTTGGCCTGACTTTGTTTGGCCCCGAATTGATTGAGTTTTCGGTGCTTTAATTTGGTCAGTTGGCAACTGAACTTTCGGTTTGGCTGTTGTTGTTGCTGCTGTGCCGGTAAAAATATTTCACTAAACTACCGTTTATAGTGGTCCAGACAAACCGACAATTTTGCATATCGGCATACGAGTGACAATCAAGCAATACATTTCGATTCCATCGATTCTGGCCAAATTTAGTGCGTGAAATGTCTTCAAAACTGATAT
>FBtr0334678|FBgn0011766 3R_21632493_21632893_-
TAATTAAGCGTAAGTGGCCGGTATTAAAAGTGCCATTACGGTGGTGCTTACGTTTTCTCCGTCTGACGTAAGACGACTCCctctctcgctctctctctctatctcgtgtctctccgattctctttctcCGCGTGTGGATTGCGTTTTGCCGGCGACGGCGACTCCAAAAAAGACACGGCACAACACACTTTGTGGCCCAAGTTCAGTTCGCTTTTCGTCGCCAGTCCGCaaaaatgtgaaaatggaaaactgagagaaaaaccaaaaagccgcaaaaGACTGCCTCTGCAAGTAAAAGATTCAAGTCGCTGAGTAGCAATAGCAAATGCTCtaaaaaatcaagaataaaataaaataaaaGTGCGGGCGTGTAACAATTATGTGATATCTACAACAAATGC
>FBtr0334955|FBgn0020299 3R_14601862_14602262_+
AATTGTGCCGCTACCGAGTATAAGCATAAAAGAATCAATTTGATGTATGTGCAAGATTACTCAATCCAACCGTTTGGAACCAGATTCCCTAACTGCCCACTGTCAGTCAGAGAAGCGTTAGTTTTAATCCATTAATTAAAGTCGTAATCCTAGGCAGCCGCTCAATTTGCGGTCAAACCACAGCGCCACAATTGTGGTTCGAGCAGTTCCATTCGACGACAATTAGCGCTATGTACAAGTCGGTTCGTCGCGCTTGACAATCAAAAACGTTGTGTTTTTTGATGAAGTCTTAAGCTAAATTCGAAACGAACGAATCGAAATCAAAATCGAAGTGGAAGTGGAACTGTGACAATGCCAACGAAGGGCAGTTGTCGCCTCTTTAGCTGCGTTTCGGGGCAGCG
>FBtr0334956|FBgn0020299 3R_14591420_14591820_+
GGATTTTTCGGTATATTTATTTTTATCAGTGCACGCTGAGAATGGGAATGGATGAAGAAGTGCGCGTATGGTAAATAAAAACCAAAACACGAGGAGGGATTCTCTGCGTCGGCAGAGACGTCGACAGAGACATCGGCGGTGGCAGAGGAAAATGCAGACGGCGCGGAGTGTTTTGTTCTCGTTGAAGTTTTAGAATTTATTCCGTTTCGGGATGTCAATGCAGACGCACGCACTGCGCGAACTCAAGTGAACTGAAGTGAAATATTAAGTCGAACCATCACGAACTTGCATTGCCGCCTAAATTTGAATTTTGAATTTATTTGCCCCGTTTTTTCAAACTGACAATTTGTTAAGTTGCCATTTGTGGCACTCCCCGTTGTGATTTCCGTTTACGGTTTCTC
>FBtr0334957|FBgn0020299 3R_14603283_14603683_+
GGGCAGGGAACACATACTATATGTATGTACGTATCTGGCAAAGTCGGGCAGGAAAAACAGAGAAACCGAGAAGCAAAGTGTATTGGGCGACAGGAAGAAAGAGCAAAATACAGATAGAGATACTTCTGCTGACGTCGCCGCCATTTGTGGGTGTCAAGAAGTTCAGATTCTGGCAAATGCAACAGTGGATTTCGGTTTGGCCAGGAGATAGCATCGCCTTGTCCTCCTCCATCCATGTGCGTGTGTGCAACATCAACGCTTGAGTTCTTGTAAGTTTCGCTCCGAGGAGATTTATTTAAATGCGCTAAACGTGACTGAATTTATGGGGCAACCTGAAACTCAAGGAGGGAGAATATCGCTGGTACAACAACTGATTAGTCCGGCCTAATTTATATGGCTAA
>FBtr0335494|FBgn0015393 2L_9699591_9699991_+
GTATTATGAAGTAAGtttagattcgattttacgaaatatttttaaatggatttccttttttattttatgaaattctatttGGGAATTCCCTTAAATTATCAAAAGTATATTTAAGCTAGGGCTGCAGAGAACACAATTTCCGTTACGATTAGTATTGCCTAGATGGCAGTATGACCAGTCTTATTTGGTATTTCCGAACCACCTGCGAACGGTTTTCTAACGCTAACGCACGTGTTTGAAAGCGATTTCAATTGTTCTGCAATTGCCCTCAGTGAAGCAGCAAGCGGAGAGGTTGCATTTTAAAGCACTTTTTTCCAGTAAAAGTATACAATAAACAAGCCAATATGGTGAGTGCATCCACGTTAGCATCGAGAGATGTAAATTTCAACAAGTATCCCAAT
>FBtr0337069|FBgn0039039 3R_23024368_23024768_-
CCAACCTTTTCAATCCCTCATAGAATATCATTTTTCAAACATCAAACAATAGATTTGGATTTTATCCAtttttttttCCCCCTGGCCGCAGCTGAACGCATTTGTTTATGCGTCCAAACACGACTTTTCCGCCGTAGGATCCCATTTTGTGCGTTTCGCTTTCCTTTTTGTTTGTGTGGCATCGTTGGatggtatggtatggtatggtatggtatCGTGCACGTGTTGACATTTGATGCGCCATCGCTGGGATGATGAATTGTGCGGCGCAGGGCAATCACAGAAATTGACAGGGCGAGGCGAGAGCTGCGAGGCGGTATCCGAACGGAATCCGGAGTCCACTTGAAATGGAGTTGCTGGTAATGTTATTAGGGCCAACACTCGCTACATCTTCTATCCCT
>FBtr0339356|FBgn0033317 2R_8631637_8632037_-
TTTTGAACCCATGTAAACATCGATTGAGTGGTTTAAGTGTGCGCTGAAAACCTTAGCTCTTTTTCAAACCACACAGTTTAAAAGTGTGCAATTCATGCACACTCCACTTATTAATTAAAAGTTGCTGGCCAAGAAATCATTTGTTCAGTTACTACATTTTTAAAAGCACAATTGTTAAATTAATTAATGATAACCGGTTCTTCCTGAGATATGCTGCCATCCGCACTCTGGTCACACTGACAGGGCCTCTTGTTCCAGCGTGGTTGTGCAAAAAACTTCGTTTGAACTTTATTTCTACATTTAAGTTATTAAATTCCCGTATCCCGCCCGAAGATGCCACCCAAAAAGGCGCCACCAGGTCCCAGCAAGAAGACGGAGCAGAAAAAGAAGGAGAAAGTCAT
>FBtr0339999|FBgn0000996 2R_15380414_15380814_-
CAAATGCAGCTgaaacgagcaaaaaacacgcgcacaacgaaaaatccgcaagtggaaaaaactgctacggaaaaaTCAACTCTGCCAGCAAACAGTGTTGCAAATCGATGGAGTTAAACAGCTGAGTGGTTAGTGTTGACTGACAGCCGAGTACGGCAACTTACAACACTGTAGGCGTTTTGGCGCGATTTTAGGTTTTGGAGGGAAACTGCATCTAGTGAAAAATCGTGGCCAGTTGTAATTCGAGCAGTGCGCTGGCACGACGTGGTGATAAAAAAGGAAAACTAATAGAATTATACTGACTAGTGATAATTAACCGGACGTGCCCATCTGTTAATTCAGCCAAGTGGTATCTTTACAACCGTTTAGCCAACAACCAAATTGCTATCAGAAATATATAT
>FBtr0340314|FBgn0030745 X_16386277_16386677_+
CTCAATAGGTAGCAAATCAATGCCAGATCCTAGGGGTGCTATTATCTTGGCCCCCATTGTCGATATAAACAATCGTACGTATGTATATATGTACTTATGTGTCAGGCTCGACCCGGCGCGCTTCTTTTAACAGCCCTCATGGTGAAATTTATTTTTGGAGGTGCGGCAAAAACAGCGCAATTTTTATTCGAATTTTTTCTATGTTTCGTCTGCATGAACACACAATCTGACAACTTCTACAACACATCCCCTGCACCATCCGTGCAGCGATTGCTGCAGTTCGAAAACCGCTTGAATTGCATTTGAAAAACAGCCCGCCAATACGTCGATACTGTTGGGAATGTAAGGAAACACTAGTTGGGTTAATTTGGTTAATTGTTGTGGCCACAAATCTGTGGGTA
>FBtr0340617|FBgn0004169 X_13602165_13602565_-
GAAATGGCTTTTCCGCGAACGCGACGAAAAATTCTTTAACATAACGTGTAGCAGCGCTTTTCATCGTCAGTTTGGTTAGTCGAACCGCAGCATTCGCTCCTACGACGTCAGCTGCTCGGACTTCAATTCAATTTGTTTTTCTCCCTAAGTAAGtttttttttttCTGTTTCTGCTCTACTGCTGCTTCACATCTCCTTCAAATGCTGCATCACCaaaaaaataaaaagaaaatataaaataaacttgtgtgcctaaaaacgaaaagaaagttatcgaaaacgagaaaacCGAATCCTTTGCGAATAAACCACGAACCACGAACATCAACAAAAGAAAGTTACGAATTGGAAAATCCTAGTGTTATATAACAttttatttttttttttgaaatttttttAAA
>FBtr0340618|FBgn0004169 X_13601454_13601854_-
TGAAAGTGTTATATGATCTGAGAGGAAAAGTTCTCAAAtttttttCGACGAATTTTAAAAATAAATTCGATTCGTATGTGTGCGCGAGCGAGTGTGTTTTTACCTTGGCAAAATGTCCAAGATacacacacacacacacacagagaaacacacacacacaGATACGTAGAGTGAAAACTTTTTTCAATAGCTTTCCGCGCAGGCGCCGATCAGATATGTTAAAGATATAGTAGGCGAAAACGAGACGGAACTATAGCCACCCACACAAGATCGATGGCGAATAGAGATCTGGAGATTTTTGGAGGATATATATAGGACTATAAATGGAAACAGGGCACAGATAGATTGAATTAAAGAAAGGGAAATTTGTAGAGTAAATTCGATAAGGATATAATGACAGG
>FBtr0343013|FBgn0005631 2R_22700395_22700795_-
CAGCTGCTGCGGATGTAAAGCAAATATTACAAGGAGTTATAGATACAACACTCTGTTATAGATATAGATACAACAACAACGGGGGGAAGTCCCAGGAACGGCAGGCGGTGCGAGCGAGAGGCAGCTAGAACGGCAGTGTGTGCGAGTGAGAGGGGTGGCGGGGCAGTTCTTGTTCTTGTAATTTTACCAAAAAGAAATTTCGTTCGGGAAATGTGGAAAATGTGCGCGAGGAGAGATGATGGAGAAAACAACCCCGAAAAGCGAGCAATCGTCGAATAAATACCAACAAAAACTTACACTGCGCGGCTGATTAATaaaatccaaaaaataaaaaggaaaataaaaaccaaatcagcgaacgatacaaaaaaagcgttagaaagaaagTGTGAGAACGTGAA
>FBtr0343282|FBgn0005612 2R_23978601_23979001_+
GCGTAAGGCACTTTTATGCCAATGCAACTGAACTAACCGCAAGTCCGCTCCTGACTCGTCGAGTCAGGAAACTCTCGCAAAAACCTGCGCTCTTTCGGTCTCTGGCACGCACACAGCGACAGCTCGTGTATGTGACGCTGGTATGGGTGCATGTATCTGTATCTACGTGCTGTGGACTCAACTCAAATCAACTTGCAGTCAGTTCACTTGAACAGCTGTGAGCGATCGACGTTGGTCGGGAAGCAATCACAATCGAAACcacactcacacacaccaaatacacacacccacacGGATACAGCAGAGCCATATATATGTATGTATGTGCAAGGCATATATGCATAATTACATACAGCGCAGTACATGGGGCTGCATAAGaaacaagtacaacaaaatcacaa
>FBtr0344948|FBgn0040670 3R_7093735_7094135_+
TACATTATTCAGTATGTGATTACAGTATTCACGAATAGTTCTCAGTCACTGAGAGATATTTTGAATTTCTGTCACGGGACAAAGGTTACTGGGTAAATTTCGCATTAATaaaaaaaGTATATAATCAAATTAACTAATACTTTACGCTTAATAAATTTTATACAAATTCACTGATTAGTTTATGTTGTTAATTTCATTTTTAGTTCTTGACAATGCTATCGTGAGAAAAATCATGCCCGTTGCTGGATTTGAAACGAGTTCCGAAACTGTAAAGTTTCCTGGAATCAGTTCATCGTCAAAACACTGCATTTGATTTCCAAACGAATTTTACCGACTCGGGCTTAAGTACTTTTCAAAATACACGAGATAATCGAATTAAAACTCGAACCATGACAATAAAC
>FBtr0345131|FBgn0004169 X_13599309_13599709_-
CGAACAACCGCTAATGTTGTCGTTTCGTTTCTTTTGAaatcaacaactaataacaatcaacaactattcaacaacaaccacacgacaattcaacaacaaatcaacaatATCACCTCTGCACCCGTGTGCCGTGTGTAACCCTGCACTTTCACTCCaaaatatatatataaaaaaaaacaccttattcaaaaatcttaaaccaaaaaatataaaaaaaaaccaaaaTTCGTTTAATTACGAACTCGAAAGCAGCTCCGAGGAGGAGGAGGTTGTCGAGGAAACCCGCGAGGAGACGTAAGTACATTTTTGTTGCCGATTTTTGTCGACATCTTTTGTTGGTTTTGGTGCAGCAGCCTAAAGAACTCGATTGGTGTTCACTTATGTCTATCtttttttttttt
>FBtr0345132|FBgn0002590 X_17147006_17147406_-
AGGTGATGTTCAAGCCATACAATGATGTTCAATAATAGAAGTTAGCTTATTAAAATCAACGAACAAATACCATTAACCAACCATTAATGAATGTCTGTGATAGTAATAGATCGCAAAGCCCTCAAGTATCCCATCCCACAGTAGAATTACCAATACCGATTTGCAGACACGTGACTAACTTATTTGCCTTCCAAAAACTATTGCAGCATGGCCGAAGTTGCTGAAAACGTGGTGGAGACCTTCGAGGAGCCAGCGGCACCTATGGAAGCCGAGGTGGCCGAGACGATCCTGGAGACAAATGTGGTGTCCACCACTGAGCTGCCGGAGATCAAGCTGTTCGGCCGCTGGTCTTGCGACGATGTCACCGTTAACGACATCTCTCTGCAGGATTACATCTCGGT
>FBtr0345212|FBgn0004117 3R_15312176_15312576_+
GGAATATCTTAGGACCAACGTATATATGTTATAATATATTATTAAGCGGTTCAAAGCTACaattagatttaaataaaaaagtcatacattttattaattatataatattattattattatattatagtatatataatattCTATGCCTTATGAAAATTGCTCCTTAAAAATTGCACATTAAGGATTCAGTTATTCAGCTTACTCATTTGTATTATTTGGCACAGTGCTTTTTTCCAGTTTTCTTCCCTTGTAAGTCAAAAACAAAAACACAAACACCATGGACGCCATCAAGAAGAAGATGCAAGCGATGAAGCTTGAGAAGGATAACGCCATTGACAAGGCCGACACCTGCGAGAACCAAGCCAAGGATGCCAACTCCCGCGCCGACAAACTGAACGAGG
>FBtr0345653|FBgn0003900 2R_22985174_22985574_+
GGTTATGTTCACGGGATGACCACCAAGAGTCGTCCGGTTGCAGTCGTTTTCGTCGTCCTCTTCCGAATCTTCACCTGCACCCGTGTCACTTTTGGAAAGGACAAAGAGTGCAAGGAAAATTGGTAGAGATCGCAGAAGCATGATGCCAAATAAATGTGCATATAGCAGGCTGTTTAAATTTTATAGTATTGGCACAAAGCATAGCAAATTAATTTGTTTTACTTTACGGTGTGTTAAAATTTTTCTCACTTTAAGCCATTGTGCAATGTTCTTTATTCTGTGCTTTACAAATTCAAATATAGATCTACAGAAGGCAAGGTAATATTATCATTAAACTATTCACAGCAAGTAAGATATTAATCCTTCGTATTCGAGTCCAGCCAGTTCGTGTGCCCCAGGAT
>FBtr0346088|FBgn0015773 X_14653728_14654128_-
ATAATTGCAGCGCCAGCAAAGCAACAAATGTTGCGACCGAACTGCGCAACTCTCAAATGTGACTGAGAGCAAGATGAGTCTGAACAAAGACagagagagagagagagCGGTTTGTTGTTGTTGTGGCAGCGCAGCATCAGCAACATAATGGAGCAACATGTTGCGGGCAGCGATCTCAAGCGCGGTCACCACAAACTcacacacacacacaGTCACCCACACGCATACACGCACGTGCAGACGACACCTCGCGGgaaaccgaaaaaccgaaaaaacgagcgacgaacgaaaacgaacACACAGTCGCCTGTGGACAAGCAGCCCGACTTGACGTTACGAACCGAACGCCGCCGAACGAACGGCGATTTGAACGACGCGATTTGAGATTTTGTATTGGAGAT
>FBtr0346157|FBgn0011766 3R_21660671_21661071_-
TGATTTTCGCGTGAGCCGATGTTATTTAGTGGCCGATGAGCGAAGTCAGCTGGTAACACCGAGCGATTTGTTTTGAAACAGCTGACCGCACCGTCAAAACCCAGAAAGTAAACAACaaaaaaaaCATTTGCCGGGCAACGTCGCCCAACATATGGGCCCGTTCTTGTATTTGTGTGGGTGCGTGCGTGCACGAGTATGATGATTTTTCCTTGGAACATCGGGCGAAGAACGGCGAACTGAAAAATATACGCTTTTACAGCTGATTGATATTaaaaaaaaaGCAACGCTGCGGTCGACGAGCCATACGAATGAGCGTGCGAAAGAACAAACAAAGTATGAAGGCAAATAGCCCGCGGacacacacgcacacacaAACGGCCAGTTGGTCGATTCGCTTTTAG
>FBtr0346590|FBgn0051781 2L_16869146_16869546_+
AATTGTTAAATGAATTTTTTATAAAATCAAACATTTATATTATAAGGACATTTTGTAGAAAATATTTTTTAAAGTTATTTCATAACTCATTATCATTGAATATTAAAAGCATACTTGTAACTCAAAATGATGGTTATTTCTCTGAGTGCATGCGGGGGGCGAGAGAGCAAACGCATGGAGAAGTCCCCGACGACGATGACGACACAAAAAGCAGAGACGAACTGCGACAAAGAGAACGCCGGAACGGAACGTGAACGGGAATTCAGAACGTTGCAATCGTTCGAGGGCCTCTGGCTCGCTTTTTGGCAGGCCGCGCGGCCAGTCGTCAGTCAGTTGGCCAACAAACTGGTAGCGTCTGGTGTGGCGAGCCAACAAAAGGCTGGCAGAGCGGCCAACACCGG
>FBtr0347417|FBgn0023083 3R_18581016_18581416_+
ACATTTCGTACGTTTATTTCGTCGATCGGCAACGGCGTTTTTACTATAGTATATAGTATCGCCTGTCGTCGTGTTCCGCCATTTGTAGAGCTCATTTAATTTTATTGTTGTTTATTGCTAAACGAAACGAAAGCAATGGATGGAAAGGGGAGGGGGTGGAAAAAACAGTTCATTTTAAATGTTTGATTACAACGATTTGTGAAGTTCAGTCGAATTTGTGATTTTCGCGCTGGAGGAGCGGCCCATTCAGCGATCGCGAGCAATGCGATTTGGCGAACTGCAATCGGATCGAATCCCAATCGCAGTTCCGTTGATAACTCAACTCAGTCATTCTCGAGTGTCGCGTGTGATCGAATCTACATCTGTGGCTAAAGATCTTGGCTTAAAAGCAATTTACAGCC
>FBtr0347418|FBgn0023083 3R_18582079_18582479_+
GAACCAACAGCGAGAACCAAAACACGAAAAGATCGAAATGAGTATGCGCTATATGAATTCATCAATGCCAGTACAAATACTATATTCCCAAATCAGAACAGCAACTAAATGCAAAAACCAGGAATCAATTACTCTTCTTCCACATGACGTGCTGAAAAGTCGCTGGCATCGGCCAAATTAAAAATCTAATCTAAACAAACAGTCACTTTGGGCACTTGGCACGGCTCAGTACTCATAGCCGCGCACTCATCTACTCAACTAACGGATACATACATAGTATAGATATAGTATCTAGTCATTTGTATTTCATTCTTGCGCGCGATTGCAGTGCGAACTGTGTCAACAATTAATGCGAAGCGATATTGCAACTGCAATTCAAAGTTCAAGCAACTCGTTAATGT
